# Supplementary material for: Behavioral investigation of reactive and neoplastic lymphocytes in human lymph nodes in 4D
Source: PLoS One. 2025 Sep 4;20(9):e0331439. doi: 10.1371/journal.pone.0331439 (PMC12410774; doi:10.1371/journal.pone.0331439)
Supplement: S1 Table — Exported features, staining, tracktype and actiontype. (XLSX) [file pone.0331439.s001.xlsx]

## Sheet: Sheet1
	TrackID	Stain	CaseID	ImageID	Diagnosis	Track Duration (frames)	Track Duration (min)	Track Duration (min, aus Frames)	number of contacts	mean contact duration (frames)	mean contact duration (min)	Track Displacement Length (μm)	Track Length (μm)	Track Speed Mean (μm/min)	Track Straightness	Track Intensity Mean	Tracktype	Actiontype
0	1000000077_CD20	CD20	1643	P10891	Adenoid	39	10.0722	10.0722	6	4.33333	0.883525	11.1376	27.6265	2.74285	0.403149	32.7961	Turning and moving in place	Change in morphology through contact
1	1000000103_CD20	CD20	1643	P10891	Adenoid	39	10.0722	10.0722	2	2	0.265057	9.06206	48.6452	4.82965	0.186289	28.1055	Turning and moving in place	Change in morphology through contact
2	1000000105_CD20	CD20	1643	P10891	Adenoid	39	10.0722	10.0722	0	0	0	7.04519	51.7273	5.13566	0.136199	24.074	Turning and moving in place	Slight change in morphology
3	1000000180_CD20	CD20	1643	P10891	Adenoid	39	10.0722	10.0722	2	11	2.65057	16.116	50.8588	5.04943	0.316878	39.2099	Long Distance Movement	Change in morphology through movement
4	1000000238_CD20	CD20	1643	P10891	Adenoid	39	10.0722	10.0722	0	0	0	5.04115	16.129	1.60134	0.312552	27.7585	Turning and moving in place	Slight change in morphology
5	1000000270_CD20	CD20	1643	P10891	Adenoid	39	10.0722	10.0722	0	0	0	5.21342	37.8469	3.75756	0.13775	24.4708	Turning and moving in place	Change in morphology through contact
6	1000000282_CD20	CD20	1643	P10891	Adenoid	35	9.01195	9.01195	0	0	0	10.5599	28.8732	3.20388	0.365733	20.2243	Low motion cells	Slight change in morphology
7	1000000306_CD20	CD20	1643	P10891	Adenoid	36	9.27702	9.27701	0	0	0	10.243	40.1763	4.33073	0.254952	23.7479	Turning and moving in place	Change in morphology through contact
8	1000000353_CD20	CD20	1643	P10891	Adenoid	24	6.09633	6.09632	0	0	0	14.2147	27.1216	4.44883	0.52411	28.4032	Long Distance Movement	Change in morphology through movement
9	1000000374_CD20	CD20	1643	P10891	Adenoid	39	10.0722	10.0722	0	0	0	4.68845	8.32505	0.826539	0.563173	79.9287	Low motion cells	Slight change in morphology
10	1000000379_CD20	CD20	1643	P10891	Adenoid	39	10.0722	10.0722	0	0	0	7.33913	36.2276	3.59679	0.202584	23.4489	Turning and moving in place	Slight change in morphology
11	1000000383_CD20	CD20	1643	P10891	Adenoid	39	10.0722	10.0722	0	0	0	6.67968	23.8689	2.36978	0.279849	22.9051	Low motion cells	Slight change in morphology
12	1000000544_CD20	CD20	1643	P10891	Adenoid	22	5.56623	5.5662	1	2	0.265057	2.51622	9.63865	1.73163	0.261055	34.7289	Low motion cells	Change in morphology through contact
13	1000000754_CD20	CD20	1643	P10891	Adenoid	23	5.83128	5.83126	0	0	0	5.25495	10.7689	1.84674	0.487975	21.3291	Low motion cells	Slight change in morphology
14	1000000755_CD20	CD20	1643	P10891	Adenoid	39	10.0722	10.0722	0	0	0	11.1796	58.4152	5.79965	0.191382	45.2975	Turning and moving in place	Change in morphology through contact
15	1000000765_CD20	CD20	1643	P10891	Adenoid	39	10.0722	10.0722	0	0	0	9.69124	27.4399	2.72432	0.353181	24.0004	Turning and moving in place	Slight change in morphology
16	1000000768_CD20	CD20	1643	P10891	Adenoid	39	10.0722	10.0722	0	0	0	4.42783	52.181	5.18071	0.0848551	31.8753	Turning and moving in place	Slight change in morphology
17	1000000769_CD20	CD20	1643	P10891	Adenoid	26	6.62645	6.62643	7	2	0.265057	7.19877	23.456	3.53975	0.306905	26.7069	Turning and moving in place	Change in morphology through contact
18	1000000870_CD20	CD20	1643	P10891	Adenoid	28	7.15657	7.15655	0	0	0	3.48664	9.17534	1.28209	0.380002	20.9922	Low motion cells	Slight change in morphology
19	1000000874_CD20	CD20	1643	P10891	Adenoid	26	6.62645	6.62643	3	1	0	7.30726	23.5644	3.55611	0.310098	22.8975	Turning and moving in place	Change in morphology through contact
20	1000000883_CD20	CD20	1643	P10891	Adenoid	39	10.0722	10.0722	0	0	0	3.30708	26.3658	2.61768	0.125431	43.9491	Low motion cells	Slight change in morphology
21	1000000890_CD20	CD20	1643	P10891	Adenoid	24	6.09633	6.09632	0	0	0	5.52514	17.8532	2.92852	0.309476	23.2071	Low motion cells	Slight change in morphology
22	1000000893_CD20	CD20	1643	P10891	Adenoid	24	6.09633	6.09632	0	0	0	0.979911	4.03839	0.662429	0.242649	19.044	Low motion cells	Slight change in morphology
23	1000000905_CD20	CD20	1643	P10891	Adenoid	39	10.0722	10.0722	3	9.66667	2.29716	4.37178	19.4964	1.93566	0.224236	56.494	Low motion cells	Slight change in morphology
24	1000001024_CD20	CD20	1643	P10891	Adenoid	39	10.0722	10.0722	0	0	0	8.03458	29.8568	2.96429	0.269104	19.468	Turning and moving in place	Change in morphology through contact
25	1000001261_CD20	CD20	1643	P10891	Adenoid	38	9.80708	9.80712	2	8.5	1.98793	1.86214	45.6287	4.65262	0.0408107	18.5942	Turning and moving in place	Slight change in morphology
26	1000009614_CD20	CD20	1643	P10891	Adenoid	31	7.95168	7.95172	0	0	0	1.49277	8.52947	1.07266	0.175013	18.3126	Low motion cells	Slight change in morphology
27	1000012820_CD20	CD20	1643	P10891	Adenoid	28	7.15652	7.15655	0	0	0	0.539663	18.6566	2.60693	0.0289262	18.9143	Low motion cells	Change in morphology through contact
28	1000012837_CD20	CD20	1643	P10891	Adenoid	25	6.36135	6.36138	2	3	0.530115	4.28906	27.5132	4.32506	0.155891	21.7315	Low motion cells	Change in morphology through contact
29	1000014639_CD20	CD20	1643	P10891	Adenoid	26	6.6264	6.62643	1	2	0.265057	0.965676	32.725	4.93858	0.0295088	32.4194	Low motion cells	Change in morphology through contact
30	1000017366_CD20	CD20	1643	P10891	Adenoid	23	5.83123	5.83126	2	2	0.265057	4.45283	18.4793	3.16902	0.240963	20.495	Turning and moving in place	Change in morphology through contact
31	1000019036_CD20	CD20	1643	P10891	Adenoid	22	5.56618	5.5662	2	1.5	0.132529	3.23971	37.8632	6.80237	0.0855635	22.484	Turning and moving in place	Change in morphology through contact
32	1000000006_PD1	PD1	1643	P10891	Adenoid	30	7.68667	7.68666	0	0	0	18.3163	54.3674	7.07295	0.336898	51.581	Long Distance Movement	Change in morphology through contact
33	1000000050_PD1	PD1	1643	P10891	Adenoid	39	10.0722	10.0722	0	0	0	2.18806	18.0637	1.79343	0.12113	36.2914	Low motion cells	Slight change in morphology
34	1000000052_PD1	PD1	1643	P10891	Adenoid	39	10.0722	10.0722	0	0	0	4.44647	29.4207	2.92099	0.151134	29.8651	Low motion cells	Slight change in morphology
35	1000000057_PD1	PD1	1643	P10891	Adenoid	28	7.15657	7.15655	0	0	0	4.40905	35.6801	4.98564	0.123572	55.576	Low motion cells	Slight change in morphology
36	1000000106_PD1	PD1	1643	P10891	Adenoid	39	10.0722	10.0722	0	0	0	10.6132	53.7971	5.34115	0.197283	49.1546	Turning and moving in place	Slight change in morphology
37	1000000108_PD1	PD1	1643	P10891	Adenoid	39	10.0722	10.0722	2	10.5	2.51805	8.10758	29.1491	2.89402	0.278142	38.3055	Turning and moving in place	Change in morphology through contact
38	1000000113_PD1	PD1	1643	P10891	Adenoid	32	8.2168	8.21678	8	2.125	0.29819	12.254	34.5276	4.20207	0.354904	32.1496	Long Distance Movement	Change in morphology through movement
39	1000000116_PD1	PD1	1643	P10891	Adenoid	39	10.0722	10.0722	3	1.66667	0.176705	6.16994	49.0174	4.86661	0.125872	27.1077	Turning and moving in place	Change in morphology through contact
40	1000000163_PD1	PD1	1643	P10891	Adenoid	39	10.0722	10.0722	7	2	0.265057	8.88585	45.9587	4.56293	0.193344	34.7269	Turning and moving in place	Change in morphology through contact
41	1000000230_PD1	PD1	1643	P10891	Adenoid	39	10.0722	10.0722	0	0	0	20.2721	107.392	10.6622	0.188768	61.5406	Turning and moving in place	Change in morphology through movement
42	1000000239_PD1	PD1	1643	P10891	Adenoid	23	5.83128	5.83126	2	11	2.65057	16.6642	25.253	4.33061	0.659888	19.7631	Long Distance Movement	Slight change in morphology
43	1000000241_PD1	PD1	1643	P10891	Adenoid	37	9.54208	9.54207	0	0	0	6.05775	50.6826	5.31148	0.119523	21.9939	Turning and moving in place	Change in morphology through movement
44	1000000247_PD1	PD1	1643	P10891	Adenoid	20	5.03612	5.03609	2	1	0	3.84814	19.1956	3.81159	0.20047	32.4141	Turning and moving in place	Change in morphology through contact
45	1000000248_PD1	PD1	1643	P10891	Adenoid	39	10.0722	10.0722	0	0	0	3.80936	85.4948	8.4882	0.0445567	33.0815	Turning and moving in place	Change in morphology through movement
46	1000000287_PD1	PD1	1643	P10891	Adenoid	39	10.0722	10.0722	0	0	0	11.6479	44.644	4.43241	0.260906	55.659	Long Distance Movement	Change in morphology through movement
47	1000000472_PD1	PD1	1643	P10891	Adenoid	39	10.0722	10.0722	0	0	0	2.81168	20.3709	2.02249	0.138024	52.8759	Low motion cells	Slight change in morphology
48	1000000481_PD1	PD1	1643	P10891	Adenoid	39	10.0722	10.0722	0	0	0	4.70169	71.3418	7.08305	0.0659037	28.7995	Turning and moving in place	Change in morphology through contact
49	1000000488_PD1	PD1	1643	P10891	Adenoid	39	10.0722	10.0722	0	0	0	1.75067	18.1534	1.80233	0.0964375	26.1035	Low motion cells	Slight change in morphology
50	1000000523_PD1	PD1	1643	P10891	Adenoid	39	10.0722	10.0722	0	0	0	8.55647	31.61	3.13834	0.270689	24.5508	Long Distance Movement	Slight change in morphology
51	1000000525_PD1	PD1	1643	P10891	Adenoid	31	7.95175	7.95172	0	0	0	4.48651	31.0161	3.90054	0.144651	26.4618	Turning and moving in place	Change in morphology through contact
52	1000000658_PD1	PD1	1643	P10891	Adenoid	39	10.0722	10.0722	0	0	0	19.4248	59.7558	5.93275	0.32507	34.4123	Turning and moving in place	Slight change in morphology
53	1000000733_PD1	PD1	1643	P10891	Adenoid	39	10.0722	10.0722	10	1.9	0.238552	21.0955	59.0054	5.85825	0.357518	51.9859	Long Distance Movement	Change in morphology through movement
54	1000000902_PD1	PD1	1643	P10891	Adenoid	39	10.0722	10.0722	0	0	0	1.1335	20.0319	1.98884	0.0565846	35.9118	Low motion cells	Slight change in morphology
55	1000000909_PD1	PD1	1643	P10891	Adenoid	39	10.0722	10.0722	0	0	0	1.54389	24.753	2.45756	0.062372	32.2216	Low motion cells	Slight change in morphology
56	1000001007_PD1	PD1	1643	P10891	Adenoid	39	10.0722	10.0722	0	0	0	7.42264	83.2245	8.26281	0.0891881	57.0309	Turning and moving in place	Change in morphology through movement
57	1000001012_PD1	PD1	1643	P10891	Adenoid	39	10.0722	10.0722	2	3	0.530115	6.28596	41.5629	4.1265	0.15124	26.4181	Turning and moving in place	Slight change in morphology
58	1000001024_PD1	PD1	1643	P10891	Adenoid	39	10.0722	10.0722	3	1	0	13.1105	55.8687	5.54683	0.234667	28.94	Long Distance Movement	Slight change in morphology
59	1000001333_PD1	PD1	1643	P10891	Adenoid	39	10.0722	10.0722	0	0	0	16.3727	74.7535	7.42177	0.219022	37.2476	Long Distance Movement	Slight change in morphology
60	1000002017_PD1	PD1	1643	P10891	Adenoid	39	10.0722	10.0722	0	0	0	4.55057	49.4408	4.90864	0.0920409	35.5029	Low motion cells	Slight change in morphology
61	1000002038_PD1	PD1	1643	P10891	Adenoid	39	10.0722	10.0722	0	0	0	10.1566	88.7319	8.80959	0.114464	67.9812	Turning and moving in place	Change in morphology through movement
62	1000002067_PD1	PD1	1643	P10891	Adenoid	39	10.0722	10.0722	4	1	0	10.1115	80.7984	8.02194	0.125145	39.5649	Turning and moving in place	Change in morphology through movement
63	1000002153_PD1	PD1	1643	P10891	Adenoid	39	10.0722	10.0722	0	0	0	14.0449	98.5277	9.78216	0.142548	56.4856	Turning and moving in place	Slight change in morphology
64	1000002189_PD1	PD1	1643	P10891	Adenoid	32	8.2168	8.21678	0	0	0	15.2191	42.8215	5.21146	0.355408	28.1405	Turning and moving in place	Change in morphology through movement
65	1000002219_PD1	PD1	1643	P10891	Adenoid	39	10.0722	10.0722	3	2.33333	0.35341	3.56597	47.4195	4.70797	0.0752005	51.5148	Turning and moving in place	Change in morphology through contact
66	1000002273_PD1	PD1	1643	P10891	Adenoid	39	10.0722	10.0722	2	1	0	24.1443	94.737	9.40581	0.254856	30.7816	Long Distance Movement	Change in morphology through movement
67	1000002294_PD1	PD1	1643	P10891	Adenoid	39	10.0722	10.0722	0	0	0	7.43881	57.9799	5.75644	0.1283	28.065	Turning and moving in place	Change in morphology through movement
68	1000002469_PD1	PD1	1643	P10891	Adenoid	39	10.0722	10.0722	0	0	0	5.73205	36.8086	3.65447	0.155726	47.1961	Turning and moving in place	Slight change in morphology
69	1000002473_PD1	PD1	1643	P10891	Adenoid	39	10.0722	10.0722	0	0	0	9.63705	112.429	11.1623	0.0857171	31.4263	Turning and moving in place	Change in morphology through contact
70	1000002495_PD1	PD1	1643	P10891	Adenoid	39	10.0722	10.0722	0	0	0	6.59345	71.9749	7.14591	0.0916076	35.5289	Turning and moving in place	Slight change in morphology
71	1000002541_PD1	PD1	1643	P10891	Adenoid	27	6.89152	6.89149	0	0	0	7.10672	68.2226	9.89951	0.10417	45.8525	Turning and moving in place	Change in morphology through movement
72	1000002596_PD1	PD1	1643	P10891	Adenoid	39	10.0722	10.0722	0	0	0	6.63785	27.5981	2.74003	0.240518	17.4847	Low motion cells	Slight change in morphology
73	1000002664_PD1	PD1	1643	P10891	Adenoid	28	7.15657	7.15655	0	0	0	6.21711	29.1916	4.07899	0.212976	25.0587	Turning and moving in place	Slight change in morphology
74	1000002813_PD1	PD1	1643	P10891	Adenoid	29	7.42163	7.42161	0	0	0	9.82911	32.806	4.42032	0.299613	32.3693	Turning and moving in place	Change in morphology through contact
75	1000002824_PD1	PD1	1643	P10891	Adenoid	36	9.27702	9.27701	6	1.5	0.132529	5.36301	58.9574	6.35521	0.0909642	29.5688	Turning and moving in place	Change in morphology through contact
76	1000002896_PD1	PD1	1643	P10891	Adenoid	27	6.89147	6.89149	0	0	0	3.31684	21.9024	3.17819	0.151438	16.9895	Low motion cells	Slight change in morphology
77	1000002897_PD1	PD1	1643	P10891	Adenoid	38	9.80708	9.80712	0	0	0	8.12541	30.5698	3.11711	0.265799	24.7721	Low motion cells	Slight change in morphology
78	1000003095_PD1	PD1	1643	P10891	Adenoid	38	9.80708	9.80712	2	8.5	1.98793	5.29988	91.6719	9.34752	0.0578135	69.8141	Turning and moving in place	Change in morphology through movement
79	1000003572_PD1	PD1	1643	P10891	Adenoid	38	9.80708	9.80712	10	1.9	0.238552	19.1168	86.6622	8.83669	0.220589	50.6059	Long Distance Movement	Change in morphology through movement
80	1000005016_PD1	PD1	1643	P10891	Adenoid	22	5.56618	5.5662	3	2.33333	0.35341	6.31206	31.9003	5.73109	0.197868	46.9143	Turning and moving in place	Change in morphology through contact
81	1000005173_PD1	PD1	1643	P10891	Adenoid	38	9.80708	9.80712	0	0	0	11.8934	61.399	6.26068	0.193706	37.1939	Turning and moving in place	Change in morphology through movement
82	1000006456_PD1	PD1	1643	P10891	Adenoid	24	6.09628	6.09632	0	0	0	6.94316	33.8282	5.54898	0.205248	16.5455	Turning and moving in place	Change in morphology through contact
83	1000008030_PD1	PD1	1643	P10891	Adenoid	30	7.68663	7.68666	2	1	0	6.48691	56.8011	7.3896	0.114204	35.6958	Turning and moving in place	Slight change in morphology
84	1000008577_PD1	PD1	1643	P10891	Adenoid	37	9.54202	9.54207	11	1.54545	0.144577	9.30845	57.4496	6.02069	0.162028	28.6169	Turning and moving in place	Change in morphology through contact
85	1000010996_PD1	PD1	1643	P10891	Adenoid	36	9.27698	9.27701	0	0	0	7.70332	58.1392	6.26704	0.132498	23.4499	Turning and moving in place	Change in morphology through movement
86	1000012693_PD1	PD1	1643	P10891	Adenoid	29	7.42158	7.42161	0	0	0	2.70467	30.481	4.10707	0.0887332	20.8825	Turning and moving in place	Slight change in morphology
87	1000015655_PD1	PD1	1643	P10891	Adenoid	20	5.03608	5.03609	0	0	0	5.28246	23.3179	4.63017	0.226541	22.8058	Turning and moving in place	Slight change in morphology
88	1000018278_PD1	PD1	1643	P10891	Adenoid	24	6.09628	6.09632	0	0	0	2.57034	6.96443	1.14241	0.369067	16.7591	Low motion cells	Slight change in morphology
89	1000021991_PD1	PD1	1643	P10891	Adenoid	32	8.21675	8.21678	0	0	0	13.5363	25.8724	3.14874	0.523194	19.4479	Low motion cells	Slight change in morphology
90	1000025296_PD1	PD1	1643	P10891	Adenoid	31	7.95168	7.95172	3	9.66667	2.29716	2.45707	19.3262	2.43045	0.127137	22.3354	Low motion cells	Slight change in morphology
91	1000029152_PD1	PD1	1643	P10891	Adenoid	25	6.36137	6.36138	0	0	0	2.0228	30.7417	4.83257	0.0657997	21.3711	Turning and moving in place	Slight change in morphology
92	1000031401_PD1	PD1	1643	P10891	Adenoid	29	7.42157	7.42161	0	0	0	1.98645	26.3609	3.55193	0.075356	22.7815	Low motion cells	Slight change in morphology
93	1000033258_PD1	PD1	1643	P10891	Adenoid	27	6.89145	6.89149	0	0	0	0.933448	10.1165	1.46798	0.0922695	19.0754	Low motion cells	Slight change in morphology
94	1000038391_PD1	PD1	1643	P10891	Adenoid	26	6.6264	6.62643	0	0	0	6.74758	45.8747	6.92303	0.147087	22.5536	Turning and moving in place	Change in morphology through movement
95	1000038939_PD1	PD1	1643	P10891	Adenoid	26	6.6264	6.62643	0	0	0	1.59779	7.03479	1.06163	0.227127	18.2348	Low motion cells	Slight change in morphology
96	1000044418_PD1	PD1	1643	P10891	Adenoid	24	6.09628	6.09632	2	1	0	5.16737	21.037	3.45079	0.245632	31.792	Turning and moving in place	Change in morphology through contact
97	1000046187_PD1	PD1	1643	P10891	Adenoid	20	5.03605	5.03609	4	1	0	12.1428	66.5437	13.2135	0.182479	35.2945	Turning and moving in place	Change in morphology through movement
98	1000051853_PD1	PD1	1643	P10891	Adenoid	22	5.56618	5.5662	0	0	0	7.67764	40.0232	7.19042	0.19183	26.9781	Turning and moving in place	Change in morphology through movement
99	1000055426_PD1	PD1	1643	P10891	Adenoid	21	5.30112	5.30115	0	0	0	9.90813	37.0796	6.99467	0.267213	28.1168	Turning and moving in place	Change in morphology through movement
100	1000057917_PD1	PD1	1643	P10891	Adenoid	20	5.03607	5.03609	0	0	0	14.7859	34.3757	6.82591	0.430125	39.3527	Turning and moving in place	Change in morphology through movement
101	1000000032_CD20	CD20	1649	P10938	Adenoid	50	12.9184	12.9184	0	0	0	3.62579	36.9301	2.85872	0.0981799	7.62758	Low motion cells	Slight change in morphology
102	1000000054_CD20	CD20	1649	P10938	Adenoid	58	15.0275	15.0275	0	0	0	1.12627	62.128	4.13429	0.0181283	9.56409	Turning and moving in place	Change in morphology through contact
103	1000000064_CD20	CD20	1649	P10938	Adenoid	29	7.38195	7.38193	4	1.25	0.0659101	12.6298	60.4448	8.18819	0.208948	14.5816	Long Distance Movement	Change in morphology through movement
104	1000000080_CD20	CD20	1649	P10938	Adenoid	58	15.0275	15.0275	2	2	0.26364	3.30906	80.0892	5.32951	0.0413172	10.1467	Turning and moving in place	Slight change in morphology
105	1000000081_CD20	CD20	1649	P10938	Adenoid	25	6.3274	6.32737	0	0	0	9.13974	48.2268	7.6219	0.189516	8.07882	Turning and moving in place	Change in morphology through movement
106	1000000086_CD20	CD20	1649	P10938	Adenoid	58	15.0275	15.0275	1	1	0	6.43814	69.4829	4.62372	0.092658	15.6936	Turning and moving in place	Change in morphology through contact
107	1000000124_CD20	CD20	1649	P10938	Adenoid	23	5.8001	5.80009	0	0	0	10.8647	28.3872	4.89427	0.382731	7.67612	Turning and moving in place	Change in morphology through movement
108	1000000141_CD20	CD20	1649	P10938	Adenoid	22	5.53648	5.53645	0	0	0	6.53708	28.9277	5.22493	0.22598	7.30483	Turning and moving in place	Change in morphology through contact
109	1000000205_CD20	CD20	1649	P10938	Adenoid	58	15.0275	15.0275	0	0	0	1.76033	17.386	1.15695	0.101249	11.9763	Low motion cells	Slight change in morphology
110	1000000221_CD20	CD20	1649	P10938	Adenoid	22	5.53648	5.53645	0	0	0	8.07637	32.7042	5.90704	0.246952	6.98467	Turning and moving in place	Slight change in morphology
111	1000000235_CD20	CD20	1649	P10938	Adenoid	58	15.0275	15.0275	0	0	0	2.18146	37.1774	2.47396	0.058677	13.3331	Low motion cells	Slight change in morphology
112	1000000240_CD20	CD20	1649	P10938	Adenoid	58	15.0275	15.0275	0	0	0	3.64029	42.8761	2.85318	0.0849027	7.99479	Low motion cells	Slight change in morphology
113	1000000241_CD20	CD20	1649	P10938	Adenoid	58	15.0275	15.0275	3	19.3333	4.83341	0.94245	23.2459	1.54689	0.0405426	15.5207	Low motion cells	Slight change in morphology
114	1000000242_CD20	CD20	1649	P10938	Adenoid	58	15.0275	15.0275	2	20	5.00917	2.69945	20.0762	1.33597	0.13446	12.6726	Low motion cells	Slight change in morphology
115	1000000243_CD20	CD20	1649	P10938	Adenoid	58	15.0275	15.0275	0	0	0	1.9275	70.0568	4.6619	0.0275133	12.005	Low motion cells	Slight change in morphology
116	1000000245_CD20	CD20	1649	P10938	Adenoid	58	15.0275	15.0275	5	1.2	0.0527281	8.32181	31.3286	2.08475	0.26563	16.6341	Low motion cells	Slight change in morphology
117	1000000248_CD20	CD20	1649	P10938	Adenoid	49	12.6547	12.6547	0	0	0	4.72965	57.6663	4.55689	0.0820176	11.1213	Turning and moving in place	Change in morphology through movement
118	1000000249_CD20	CD20	1649	P10938	Adenoid	58	15.0275	15.0275	0	0	0	2.61162	32.1575	2.13991	0.0812134	10.7604	Low motion cells	Slight change in morphology
119	1000000252_CD20	CD20	1649	P10938	Adenoid	39	10.0184	10.0183	2	1	0	7.27265	38.9111	3.88398	0.186905	14.0498	Long Distance Movement	Change in morphology through contact
120	1000000254_CD20	CD20	1649	P10938	Adenoid	58	15.0275	15.0275	2	1.5	0.13182	7.87394	41.5287	2.76351	0.189602	15.6517	Turning and moving in place	Change in morphology through movement
121	1000000257_CD20	CD20	1649	P10938	Adenoid	54	13.973	13.9729	1	1	0	5.48066	51.6437	3.69598	0.106125	13.2978	Turning and moving in place	Change in morphology through movement
122	1000000275_CD20	CD20	1649	P10938	Adenoid	58	15.0275	15.0275	2	1.5	0.13182	3.65641	61.9965	4.12554	0.0589777	8.60131	Turning and moving in place	Change in morphology through movement
123	1000000281_CD20	CD20	1649	P10938	Adenoid	58	15.0275	15.0275	1	1	0	4.27862	58.9361	3.92189	0.0725976	11.5267	Turning and moving in place	Change in morphology through contact
124	1000000282_CD20	CD20	1649	P10938	Adenoid	58	15.0275	15.0275	0	0	0	7.89958	51.8422	3.44983	0.152377	14.6353	Turning and moving in place	Change in morphology through contact
125	1000000351_CD20	CD20	1649	P10938	Adenoid	21	5.27282	5.27281	0	0	0	1.66597	19.7115	3.73833	0.0845178	6.72412	Low motion cells	Slight change in morphology
126	1000000356_CD20	CD20	1649	P10938	Adenoid	23	5.8001	5.80009	1	1	0	6.19694	29.2953	5.05083	0.211534	8.60432	Turning and moving in place	Change in morphology through contact
127	1000000359_CD20	CD20	1649	P10938	Adenoid	53	13.7093	13.7093	7	1.28571	0.0753258	4.14405	52.1785	3.80606	0.0794208	9.26869	Turning and moving in place	Change in morphology through contact
128	1000000362_CD20	CD20	1649	P10938	Adenoid	58	15.0275	15.0275	0	0	0	7.61821	47.2807	3.14628	0.161127	7.83254	Low motion cells	Slight change in morphology
129	1000000365_CD20	CD20	1649	P10938	Adenoid	58	15.0275	15.0275	4	3.75	0.725011	2.85233	68.1041	4.53197	0.0418819	10.8519	Turning and moving in place	Change in morphology through movement
130	1000000367_CD20	CD20	1649	P10938	Adenoid	20	5.00917	5.00917	1	1	0	7.55021	21.2247	4.23718	0.355727	8.65694	Turning and moving in place	Change in morphology through movement
131	1000000369_CD20	CD20	1649	P10938	Adenoid	26	6.59103	6.59101	0	0	0	8.51981	35.5613	5.3954	0.239581	7.84153	Turning and moving in place	Change in morphology through movement
132	1000000385_CD20	CD20	1649	P10938	Adenoid	23	5.8001	5.80009	0	0	0	4.43847	24.4079	4.20818	0.181846	6.7583	Low motion cells	Slight change in morphology
133	1000000454_CD20	CD20	1649	P10938	Adenoid	46	11.8638	11.8638	0	0	0	9.46867	137.131	11.5588	0.0690483	9.3304	Turning and moving in place	Slight change in morphology
134	1000000457_CD20	CD20	1649	P10938	Adenoid	58	15.0275	15.0275	4	1.75	0.19773	6.80747	61.6657	4.10352	0.110393	21.6991	Turning and moving in place	Change in morphology through contact
135	1000000459_CD20	CD20	1649	P10938	Adenoid	45	11.6002	11.6002	2	1	0	13.4314	83.9568	7.23754	0.15998	13.243	Turning and moving in place	Change in morphology through contact
136	1000000462_CD20	CD20	1649	P10938	Adenoid	31	7.90923	7.90921	0	0	0	8.77426	64.98	8.21571	0.13503	10.1406	Turning and moving in place	Change in morphology through contact
137	1000000464_CD20	CD20	1649	P10938	Adenoid	26	6.59103	6.59101	0	0	0	14.8033	52.887	8.02408	0.279905	13.2743	Turning and moving in place	Change in morphology through movement
138	1000000473_CD20	CD20	1649	P10938	Adenoid	55	14.2366	14.2366	1	1	0	31.4679	129.642	9.10624	0.242729	6.2746	Long Distance Movement	Change in morphology through movement
139	1000000482_CD20	CD20	1649	P10938	Adenoid	45	11.6002	11.6002	2	1	0	7.95894	67.7096	5.83694	0.117545	12.8066	Turning and moving in place	Change in morphology through movement
140	1000000502_CD20	CD20	1649	P10938	Adenoid	58	15.0275	15.0275	2	1.5	0.13182	6.3155	82.9591	5.52048	0.0761279	13.2703	Turning and moving in place	Change in morphology through movement
141	1000000505_CD20	CD20	1649	P10938	Adenoid	32	8.17287	8.17285	1	1	0	4.06171	34.8954	4.26967	0.116397	9.70712	Turning and moving in place	Change in morphology through movement
142	1000000514_CD20	CD20	1649	P10938	Adenoid	52	13.4457	13.4457	0	0	0	9.47369	85.2493	6.34026	0.111129	9.67617	Turning and moving in place	Change in morphology through contact
143	1000000518_CD20	CD20	1649	P10938	Adenoid	22	5.53648	5.53645	0	0	0	6.8847	20.9733	3.78821	0.32826	8.46502	Turning and moving in place	Change in morphology through movement
144	1000000581_CD20	CD20	1649	P10938	Adenoid	58	15.0275	15.0275	0	0	0	10.7456	41.1342	2.73726	0.261233	9.55242	Turning and moving in place	Change in morphology through contact
145	1000000600_CD20	CD20	1649	P10938	Adenoid	58	15.0275	15.0275	0	0	0	38.8458	166.769	11.0976	0.232932	16.1052	Long Distance Movement	Change in morphology through movement
146	1000000613_CD20	CD20	1649	P10938	Adenoid	58	15.0275	15.0275	5	10.2	2.42549	14.2524	61.0366	4.06166	0.233506	12.1412	Long Distance Movement	Change in morphology through contact
147	1000000617_CD20	CD20	1649	P10938	Adenoid	54	13.973	13.9729	1	1	0	30.3657	135.087	9.66773	0.224787	14.2012	Long Distance Movement	Change in morphology through movement
148	1000000621_CD20	CD20	1649	P10938	Adenoid	21	5.27282	5.27281	0	0	0	29.931	49.9051	9.4646	0.599758	9.63964	Long Distance Movement	Slight change in morphology
149	1000000626_CD20	CD20	1649	P10938	Adenoid	58	15.0275	15.0275	6	2.16667	0.30758	11.0418	72.0861	4.79695	0.153175	13.3385	Turning and moving in place	Change in morphology through contact
150	1000000628_CD20	CD20	1649	P10938	Adenoid	58	15.0275	15.0275	2	1	0	26.78	102.856	6.84452	0.260364	11.16	Long Distance Movement	Change in morphology through contact
151	1000000630_CD20	CD20	1649	P10938	Adenoid	29	7.38195	7.38193	0	0	0	9.13085	38.1935	5.17391	0.239068	12.3928	Turning and moving in place	Change in morphology through contact
152	1000000631_CD20	CD20	1649	P10938	Adenoid	58	15.0275	15.0275	1	1	0	14.1018	72.4421	4.82064	0.194663	14.8981	Long Distance Movement	Change in morphology through movement
153	1000000633_CD20	CD20	1649	P10938	Adenoid	58	15.0275	15.0275	1	1	0	9.01575	59.3742	3.95104	0.151846	15.9071	Turning and moving in place	Change in morphology through contact
154	1000000634_CD20	CD20	1649	P10938	Adenoid	58	15.0275	15.0275	1	6	1.3182	16.7948	45.3592	3.01842	0.370263	12.3335	Long Distance Movement	Slight change in morphology
155	1000000635_CD20	CD20	1649	P10938	Adenoid	45	11.6002	11.6002	4	2.75	0.461371	9.40487	58.6506	5.05601	0.160354	10.638	Turning and moving in place	Change in morphology through contact
156	1000000636_CD20	CD20	1649	P10938	Adenoid	58	15.0275	15.0275	2	1	0	9.68797	75.0314	4.99294	0.129119	18.5403	Turning and moving in place	Change in morphology through contact
157	1000000654_CD20	CD20	1649	P10938	Adenoid	20	5.00917	5.00917	0	0	0	5.55464	14.2554	2.84586	0.389653	15.7333	Turning and moving in place	Change in morphology through contact
158	1000000656_CD20	CD20	1649	P10938	Adenoid	25	6.3274	6.32737	0	0	0	4.82567	32.2071	5.0901	0.149833	10.3131	Turning and moving in place	Change in morphology through movement
159	1000000659_CD20	CD20	1649	P10938	Adenoid	31	7.90923	7.90921	1	2	0.26364	20.5493	53.2143	6.72813	0.386161	14.1755	Turning and moving in place	Change in morphology through contact
160	1000000671_CD20	CD20	1649	P10938	Adenoid	51	13.182	13.182	2	1.5	0.13182	9.07383	58.187	4.41412	0.155942	11.6597	Turning and moving in place	Change in morphology through contact
161	1000000689_CD20	CD20	1649	P10938	Adenoid	58	15.0275	15.0275	0	0	0	5.63821	74.3559	4.94799	0.0758273	13.4729	Turning and moving in place	Change in morphology through movement
162	1000000706_CD20	CD20	1649	P10938	Adenoid	30	7.6456	7.64557	0	0	0	4.19548	26.4999	3.46603	0.15832	11.5823	Turning and moving in place	Change in morphology through movement
163	1000000708_CD20	CD20	1649	P10938	Adenoid	37	9.49107	9.49105	0	0	0	2.80149	51.8916	5.46741	0.0539874	10.3663	Turning and moving in place	Slight change in morphology
164	1000000711_CD20	CD20	1649	P10938	Adenoid	38	9.75472	9.75469	0	0	0	3.70712	40.0931	4.11012	0.0924629	9.48205	Low motion cells	Slight change in morphology
165	1000000759_CD20	CD20	1649	P10938	Adenoid	26	6.59103	6.59101	3	1.33333	0.0878801	8.70926	32.5638	4.94063	0.267452	11.0721	Turning and moving in place	Change in morphology through contact
166	1000000762_CD20	CD20	1649	P10938	Adenoid	58	15.0275	15.0275	0	0	0	2.2858	14.6116	0.972323	0.156437	7.82199	Low motion cells	Slight change in morphology
167	1000000767_CD20	CD20	1649	P10938	Adenoid	58	15.0275	15.0275	0	0	0	6.31386	54.2167	3.60783	0.116456	11.9436	Turning and moving in place	Slight change in morphology
168	1000000768_CD20	CD20	1649	P10938	Adenoid	24	6.06375	6.06373	0	0	0	8.17026	21.0129	3.46534	0.388821	8.20575	Turning and moving in place	Slight change in morphology
169	1000000769_CD20	CD20	1649	P10938	Adenoid	47	12.1275	12.1275	3	3.66667	0.703041	13.2104	71.1633	5.86794	0.185636	11.1527	Long Distance Movement	Change in morphology through movement
170	1000000771_CD20	CD20	1649	P10938	Adenoid	58	15.0275	15.0275	0	0	0	6.79047	59.7952	3.97905	0.113562	7.03053	Turning and moving in place	Slight change in morphology
171	1000000772_CD20	CD20	1649	P10938	Adenoid	27	6.85467	6.85465	5	3	0.527281	4.00798	44.6558	6.51466	0.0897527	9.40237	Turning and moving in place	Change in morphology through contact
172	1000000785_CD20	CD20	1649	P10938	Adenoid	58	15.0275	15.0275	0	0	0	2.47761	37.6867	2.50785	0.0657421	15.9962	Low motion cells	Slight change in morphology
173	1000000786_CD20	CD20	1649	P10938	Adenoid	30	7.6456	7.64557	1	4	0.790921	4.32906	38.6744	5.05838	0.111936	10.0167	Turning and moving in place	Change in morphology through contact
174	1000000801_CD20	CD20	1649	P10938	Adenoid	24	6.06375	6.06373	0	0	0	1.2045	22.6397	3.73362	0.0532029	7.19735	Low motion cells	Slight change in morphology
175	1000000835_CD20	CD20	1649	P10938	Adenoid	25	6.3274	6.32737	0	0	0	11.1396	34.1726	5.40073	0.325979	6.8647	Turning and moving in place	Slight change in morphology
176	1000000895_CD20	CD20	1649	P10938	Adenoid	58	15.0275	15.0275	0	0	0	27.4853	132.345	8.80686	0.207679	12.969	Long Distance Movement	Slight change in morphology
177	1000000914_CD20	CD20	1649	P10938	Adenoid	28	7.11832	7.11829	0	0	0	9.98935	57.5785	8.08877	0.173491	4.98045	Low motion cells	Slight change in morphology
178	1000000964_CD20	CD20	1649	P10938	Adenoid	54	13.973	13.9729	11	1.09091	0.0239673	11.7947	77.7772	5.56627	0.151648	12.9141	Turning and moving in place	Change in morphology through contact
179	1000000973_CD20	CD20	1649	P10938	Adenoid	58	15.0275	15.0275	11	1.18182	0.0479346	14.932	73.0431	4.86063	0.204427	16.3327	Turning and moving in place	Change in morphology through contact
180	1000000976_CD20	CD20	1649	P10938	Adenoid	31	7.90923	7.90921	6	2.16667	0.30758	8.86419	24.3794	3.0824	0.363593	14.918	Turning and moving in place	Change in morphology through contact
181	1000000995_CD20	CD20	1649	P10938	Adenoid	23	5.8001	5.80009	0	0	0	25.5632	50.5245	8.71097	0.505956	5.76914	Long Distance Movement	Change in morphology through contact
182	1000001011_CD20	CD20	1649	P10938	Adenoid	20	5.00917	5.00917	0	0	0	9.62394	26.9699	5.3841	0.356841	8.99241	Turning and moving in place	Change in morphology through movement
183	1000001231_CD20	CD20	1649	P10938	Adenoid	23	5.80008	5.80009	0	0	0	1.60115	5.1783	0.892798	0.309204	5.69732	Low motion cells	Slight change in morphology
184	1000001269_CD20	CD20	1649	P10938	Adenoid	20	5.00915	5.00917	0	0	0	6.77659	37.5469	7.49567	0.180483	11.0183	Turning and moving in place	Change in morphology through contact
185	1000001271_CD20	CD20	1649	P10938	Adenoid	53	13.7093	13.7093	8	2.125	0.296595	12.881	81.6434	5.95534	0.157772	11.1969	Turning and moving in place	Change in morphology through contact
186	1000001507_CD20	CD20	1649	P10938	Adenoid	27	6.85465	6.85465	6	1.66667	0.17576	10.461	25.6716	3.74513	0.407493	22.0514	Turning and moving in place	Change in morphology through contact
187	1000001522_CD20	CD20	1649	P10938	Adenoid	39	10.0183	10.0183	1	1	0	7.24223	63.0851	6.29696	0.114801	8.25471	Turning and moving in place	Change in morphology through movement
188	1000001631_CD20	CD20	1649	P10938	Adenoid	29	7.38193	7.38193	1	1	0	17.0344	56.8461	7.70071	0.299658	12.7115	Long Distance Movement	Change in morphology through contact
189	1000001641_CD20	CD20	1649	P10938	Adenoid	47	12.1274	12.1275	1	1	0	13.6887	60.8474	5.01733	0.224968	15.3422	Turning and moving in place	Change in morphology through contact
190	1000001663_CD20	CD20	1649	P10938	Adenoid	57	14.7638	14.7639	2	3.5	0.659101	8.64789	71.3056	4.82975	0.121279	14.3019	Turning and moving in place	Change in morphology through contact
191	1000001688_CD20	CD20	1649	P10938	Adenoid	21	5.27282	5.27281	4	2.75	0.461371	9.71297	16.9162	3.20818	0.574182	6.9562	Turning and moving in place	Change in morphology through contact
192	1000001777_CD20	CD20	1649	P10938	Adenoid	20	5.00915	5.00917	0	0	0	5.99895	23.5656	4.70451	0.254564	7.76098	Turning and moving in place	Slight change in morphology
193	1000001981_CD20	CD20	1649	P10938	Adenoid	38	9.75468	9.75469	1	1	0	10.1695	55.8236	5.72274	0.182172	9.92852	Turning and moving in place	Change in morphology through contact
194	1000001994_CD20	CD20	1649	P10938	Adenoid	22	5.53643	5.53645	3	1	0	2.95042	30.5681	5.52126	0.0965197	10.7434	Turning and moving in place	Change in morphology through contact
195	1000002377_CD20	CD20	1649	P10938	Adenoid	32	8.17283	8.17285	8	1.25	0.0659101	6.34547	35.1691	4.30317	0.180427	9.78723	Low motion cells	Slight change in morphology
196	1000003234_CD20	CD20	1649	P10938	Adenoid	55	14.2366	14.2366	5	1.2	0.0527281	9.98569	73.9864	5.19694	0.134967	13.5355	Turning and moving in place	Change in morphology through contact
197	1000003272_CD20	CD20	1649	P10938	Adenoid	44	11.3365	11.3365	12	1.75	0.19773	12.988	55.8826	4.92943	0.232416	12.4112	Turning and moving in place	Change in morphology through contact
198	1000004451_CD20	CD20	1649	P10938	Adenoid	52	13.4456	13.4457	0	0	0	14.055	98.0575	7.29289	0.143334	7.18663	Turning and moving in place	Slight change in morphology
199	1000006195_CD20	CD20	1649	P10938	Adenoid	24	6.06373	6.06373	1	3	0.527281	8.36498	51.1213	8.43067	0.16363	9.20235	Turning and moving in place	Change in morphology through contact
200	1000006403_CD20	CD20	1649	P10938	Adenoid	28	7.11828	7.11829	0	0	0	22.3156	54.3669	7.63765	0.410463	10.7844	Long Distance Movement	Change in morphology through movement
201	1000006996_CD20	CD20	1649	P10938	Adenoid	51	13.182	13.182	1	1	0	22.3196	80.5247	6.10869	0.277176	8.12586	Long Distance Movement	Change in morphology through movement
202	1000007704_CD20	CD20	1649	P10938	Adenoid	49	12.6547	12.6547	0	0	0	30.5463	125.189	9.89271	0.244	6.84976	Long Distance Movement	Slight change in morphology
203	1000008962_CD20	CD20	1649	P10938	Adenoid	49	12.6547	12.6547	0	0	0	26.8626	110.808	8.75624	0.242425	8.36789	Long Distance Movement	Slight change in morphology
204	1000009090_CD20	CD20	1649	P10938	Adenoid	49	12.6547	12.6547	0	0	0	11.2345	57.8522	4.57159	0.194194	7.64429	Turning and moving in place	Change in morphology through contact
205	1000009109_CD20	CD20	1649	P10938	Adenoid	47	12.1274	12.1275	7	1.14286	0.0376629	7.23491	95.163	7.84691	0.0760265	12.3358	Turning and moving in place	Change in morphology through contact
206	1000011378_CD20	CD20	1649	P10938	Adenoid	42	10.8093	10.8093	0	0	0	13.6093	52.6937	4.87487	0.258273	9.41781	Turning and moving in place	Change in morphology through contact
207	1000011417_CD20	CD20	1649	P10938	Adenoid	35	8.96378	8.96377	2	1	0	24.6128	76.3842	8.52143	0.322224	9.72121	Long Distance Movement	Change in morphology through contact
208	1000012800_CD20	CD20	1649	P10938	Adenoid	45	11.6002	11.6002	0	0	0	7.31673	46.2563	3.98756	0.158178	9.23319	Turning and moving in place	Slight change in morphology
209	1000013351_CD20	CD20	1649	P10938	Adenoid	22	5.53645	5.53645	1	1	0	9.59872	27.1908	4.91124	0.353013	9.61551	Turning and moving in place	Change in morphology through contact
210	1000013374_CD20	CD20	1649	P10938	Adenoid	45	11.6002	11.6002	1	2	0.26364	15.9754	69.565	5.9969	0.229647	13.3714	Turning and moving in place	Change in morphology through contact
211	1000016004_CD20	CD20	1649	P10938	Adenoid	21	5.2728	5.27281	2	1	0	0.666827	5.42863	1.02955	0.122835	11.0117	Low motion cells	Slight change in morphology
212	1000018980_CD20	CD20	1649	P10938	Adenoid	23	5.8001	5.80009	5	1.4	0.105456	0.970528	58.7922	10.1364	0.0165078	11.9657	Turning and moving in place	Change in morphology through contact
213	1000020101_CD20	CD20	1649	P10938	Adenoid	38	9.75468	9.75469	0	0	0	0.758819	6.53977	0.670424	0.116031	6.798	Low motion cells	Slight change in morphology
214	1000020351_CD20	CD20	1649	P10938	Adenoid	34	8.70013	8.70013	2	3	0.527281	8.33491	54.5397	6.26883	0.152823	13.8507	Turning and moving in place	Change in morphology through contact
215	1000020992_CD20	CD20	1649	P10938	Adenoid	35	8.96373	8.96377	1	3	0.527281	1.64964	61.5296	6.86428	0.0268104	9.20727	Turning and moving in place	Slight change in morphology
216	1000021341_CD20	CD20	1649	P10938	Adenoid	35	8.96373	8.96377	0	0	0	8.13267	66.2136	7.38683	0.122825	8.06781	Turning and moving in place	Slight change in morphology
217	1000021483_CD20	CD20	1649	P10938	Adenoid	22	5.53642	5.53645	0	0	0	13.5923	36.0132	6.50479	0.377424	6.91136	Turning and moving in place	Slight change in morphology
218	1000021702_CD20	CD20	1649	P10938	Adenoid	27	6.85463	6.85465	0	0	0	4.04743	19.174	2.79723	0.21109	5.79899	Low motion cells	Slight change in morphology
219	1000022342_CD20	CD20	1649	P10938	Adenoid	36	9.2274	9.22741	2	1	0	6.81108	50.7609	5.5011	0.13418	12.1798	Turning and moving in place	Change in morphology through contact
220	1000022497_CD20	CD20	1649	P10938	Adenoid	21	5.2728	5.27281	1	4	0.790921	2.85292	20.5285	3.89328	0.138974	9.19029	Low motion cells	Slight change in morphology
221	1000023815_CD20	CD20	1649	P10938	Adenoid	34	8.7001	8.70013	2	1.5	0.13182	1.80394	61.4692	7.06535	0.0293471	12.1923	Turning and moving in place	Slight change in morphology
222	1000024372_CD20	CD20	1649	P10938	Adenoid	32	8.17282	8.17285	2	1.5	0.13182	11.1813	89.8637	10.9954	0.124426	11.8381	Turning and moving in place	Change in morphology through contact
223	1000025283_CD20	CD20	1649	P10938	Adenoid	31	7.90918	7.90921	0	0	0	12.3435	63.8799	8.07667	0.19323	9.72638	Turning and moving in place	Change in morphology through movement
224	1000027568_CD20	CD20	1649	P10938	Adenoid	31	7.90918	7.90921	1	1	0	7.4187	37.9389	4.79681	0.195544	10.9504	Low motion cells	Change in morphology through contact
225	1000028584_CD20	CD20	1649	P10938	Adenoid	30	7.64555	7.64557	4	1.25	0.0659101	6.81493	43.8586	5.73649	0.155384	12.3874	Turning and moving in place	Change in morphology through contact
226	1000029175_CD20	CD20	1649	P10938	Adenoid	27	6.85462	6.85465	0	0	0	0.649063	4.74922	0.69285	0.136667	5.54999	Low motion cells	Slight change in morphology
227	1000030087_CD20	CD20	1649	P10938	Adenoid	28	7.11827	7.11829	1	1	0	12.8496	44.329	6.2275	0.289869	8.5493	Turning and moving in place	Change in morphology through contact
228	1000030595_CD20	CD20	1649	P10938	Adenoid	24	6.06372	6.06373	2	1	0	42.9056	83.4727	13.7659	0.514008	11.8561	Long Distance Movement	Change in morphology through movement
229	1000030795_CD20	CD20	1649	P10938	Adenoid	28	7.11827	7.11829	0	0	0	9.74482	29.6822	4.16987	0.328305	6.84515	Turning and moving in place	Slight change in morphology
230	1000032384_CD20	CD20	1649	P10938	Adenoid	20	5.0092	5.00917	0	0	0	14.3902	35.8185	7.15055	0.401754	6.41022	Turning and moving in place	Change in morphology through contact
231	1000032549_CD20	CD20	1649	P10938	Adenoid	25	6.32737	6.32737	4	1.25	0.0659101	8.07778	58.7704	9.28828	0.137447	13.5429	Turning and moving in place	Change in morphology through contact
232	1000032816_CD20	CD20	1649	P10938	Adenoid	26	6.591	6.59101	0	0	0	1.49671	23.842	3.61735	0.0627763	5.3212	Low motion cells	Slight change in morphology
233	1000037027_CD20	CD20	1649	P10938	Adenoid	21	5.27278	5.27281	0	0	0	6.98579	23.2138	4.40257	0.300932	7.78397	Turning and moving in place	Slight change in morphology
234	1000037217_CD20	CD20	1649	P10938	Adenoid	21	5.27278	5.27281	0	0	0	7.13183	36.6945	6.95923	0.194357	9.9784	Turning and moving in place	Change in morphology through contact
235	1000037269_CD20	CD20	1649	P10938	Adenoid	21	5.27278	5.27281	0	0	0	2.25211	24.3375	4.61569	0.0925367	9.71671	Turning and moving in place	Change in morphology through contact
236	1000037593_CD20	CD20	1649	P10938	Adenoid	21	5.27278	5.27281	2	1	0	9.42943	43.4582	8.24199	0.216977	11.145	Turning and moving in place	Slight change in morphology
237	1000038226_CD20	CD20	1649	P10938	Adenoid	20	5.00915	5.00917	0	0	0	0.617567	23.1441	4.62037	0.0266835	9.83354	Low motion cells	Slight change in morphology
238	1000038231_CD20	CD20	1649	P10938	Adenoid	20	5.00915	5.00917	0	0	0	3.00651	13.3934	2.67379	0.224477	11.8087	Low motion cells	Slight change in morphology
239	1000000008_PD1	PD1	1649	P10938	Adenoid	58	15.0275	15.0275	12	1.16667	0.0439401	69.3774	181.81	12.0985	0.381593	33.2901	Long Distance Movement	Change in morphology through movement
240	1000000017_PD1	PD1	1649	P10938	Adenoid	21	5.27282	5.27281	0	0	0	4.49939	100.418	19.0445	0.0448066	55.0548	Turning and moving in place	Change in morphology through contact
241	1000000070_PD1	PD1	1649	P10938	Adenoid	58	15.0275	15.0275	0	0	0	19.244	188.456	12.5407	0.102114	26.3972	Long Distance Movement	Change in morphology through movement
242	1000000086_PD1	PD1	1649	P10938	Adenoid	58	15.0275	15.0275	11	2.09091	0.287608	2.09335	40.0697	2.66643	0.0522426	45.5544	Low motion cells	Slight change in morphology
243	1000000087_PD1	PD1	1649	P10938	Adenoid	57	14.7639	14.7639	11	2.09091	0.287608	4.49198	39.7376	2.69155	0.113041	40.9066	Low motion cells	Slight change in morphology
244	1000000090_PD1	PD1	1649	P10938	Adenoid	58	15.0275	15.0275	1	1	0	8.62913	85.4526	5.68642	0.100981	25.8681	Turning and moving in place	Change in morphology through movement
245	1000000120_PD1	PD1	1649	P10938	Adenoid	40	10.282	10.282	0	0	0	10.0993	80.3285	7.81254	0.125725	21.8809	Turning and moving in place	Change in morphology through movement
246	1000000138_PD1	PD1	1649	P10938	Adenoid	58	15.0275	15.0275	0	0	0	2.5328	20.4937	1.36375	0.123589	35.6098	Low motion cells	Slight change in morphology
247	1000000145_PD1	PD1	1649	P10938	Adenoid	58	15.0275	15.0275	1	2	0.26364	6.75422	19.2118	1.27845	0.351565	62.205	Low motion cells	Slight change in morphology
248	1000000147_PD1	PD1	1649	P10938	Adenoid	58	15.0275	15.0275	8	7.25	1.64775	2.67349	33.5163	2.23033	0.0797668	47.7695	Low motion cells	Slight change in morphology
249	1000000227_PD1	PD1	1649	P10938	Adenoid	58	15.0275	15.0275	0	0	0	0.746057	18.0543	1.20142	0.0413229	22.6721	Low motion cells	Slight change in morphology
250	1000000235_PD1	PD1	1649	P10938	Adenoid	50	12.9184	12.9184	9	1.88889	0.234347	7.26371	61.7395	4.77919	0.117651	23.5438	Turning and moving in place	Change in morphology through contact
251	1000000245_PD1	PD1	1649	P10938	Adenoid	23	5.8001	5.80009	2	2	0.26364	2.56256	11.2896	1.94645	0.226984	21.8226	Low motion cells	Slight change in morphology
252	1000000286_PD1	PD1	1649	P10938	Adenoid	58	15.0275	15.0275	0	0	0	1.91016	50.4191	3.35512	0.0378856	25.772	Low motion cells	Slight change in morphology
253	1000000300_PD1	PD1	1649	P10938	Adenoid	55	14.2366	14.2366	0	0	0	2.03053	13.0031	0.913356	0.156158	18.9128	Low motion cells	Slight change in morphology
254	1000000301_PD1	PD1	1649	P10938	Adenoid	58	15.0275	15.0275	0	0	0	2.68338	33.5701	2.23391	0.0799336	33.2572	Low motion cells	Slight change in morphology
255	1000000350_PD1	PD1	1649	P10938	Adenoid	23	5.8001	5.80009	0	0	0	1.29993	7.27316	1.25397	0.17873	16.995	Low motion cells	Slight change in morphology
256	1000000382_PD1	PD1	1649	P10938	Adenoid	27	6.85467	6.85465	0	0	0	15.8809	69.0038	10.0667	0.230145	26.9766	Turning and moving in place	Change in morphology through contact
257	1000000406_PD1	PD1	1649	P10938	Adenoid	54	13.973	13.9729	0	0	0	8.81579	58.898	4.21515	0.149679	21.8321	Turning and moving in place	Slight change in morphology
258	1000000445_PD1	PD1	1649	P10938	Adenoid	35	8.9638	8.96377	5	1	0	23.2022	76.4375	8.52736	0.303544	35.8657	Turning and moving in place	Change in morphology through contact
259	1000000452_PD1	PD1	1649	P10938	Adenoid	31	7.90923	7.90921	1	1	0	1.89341	46.8997	5.92974	0.0403714	26.1108	Turning and moving in place	Change in morphology through contact
260	1000000501_PD1	PD1	1649	P10938	Adenoid	42	10.8093	10.8093	9	1.55556	0.146467	7.95311	76.4462	7.07229	0.104035	26.9261	Turning and moving in place	Slight change in morphology
261	1000000502_PD1	PD1	1649	P10938	Adenoid	24	6.06375	6.06373	3	2.33333	0.35152	12.7137	28.4778	4.6964	0.446444	24.6903	Long Distance Movement	Slight change in morphology
262	1000000528_PD1	PD1	1649	P10938	Adenoid	58	15.0275	15.0275	0	0	0	2.59941	25.7345	1.71249	0.101009	29.8361	Low motion cells	Slight change in morphology
263	1000000529_PD1	PD1	1649	P10938	Adenoid	58	15.0275	15.0275	0	0	0	4.76359	20.6095	1.37145	0.231136	24.7618	Turning and moving in place	Slight change in morphology
264	1000000569_PD1	PD1	1649	P10938	Adenoid	58	15.0275	15.0275	0	0	0	4.76737	45.1266	3.00293	0.105644	20.8044	Turning and moving in place	Change in morphology through movement
265	1000000570_PD1	PD1	1649	P10938	Adenoid	55	14.2366	14.2366	0	0	0	4.82361	22.5195	1.58181	0.214197	26.7949	Turning and moving in place	Slight change in morphology
266	1000000573_PD1	PD1	1649	P10938	Adenoid	58	15.0275	15.0275	6	1	0	13.8758	83.9567	5.58687	0.165274	36.9238	Long Distance Movement	Change in morphology through contact
267	1000000575_PD1	PD1	1649	P10938	Adenoid	35	8.9638	8.96377	5	2	0.26364	5.47132	52.6494	5.87356	0.10392	41.0382	Turning and moving in place	Change in morphology through contact
268	1000000576_PD1	PD1	1649	P10938	Adenoid	58	15.0275	15.0275	0	0	0	27.7194	104.049	6.9239	0.266408	39.3702	Long Distance Movement	Change in morphology through movement
269	1000000580_PD1	PD1	1649	P10938	Adenoid	58	15.0275	15.0275	4	1.25	0.0659101	9.78835	67.8559	4.51545	0.144252	50.2181	Turning and moving in place	Change in morphology through contact
270	1000000584_PD1	PD1	1649	P10938	Adenoid	58	15.0275	15.0275	10	1.3	0.0790921	11.5466	46.2124	3.07519	0.249859	38.8518	Turning and moving in place	Change in morphology through contact
271	1000000587_PD1	PD1	1649	P10938	Adenoid	58	15.0275	15.0275	3	2.33333	0.35152	11.9946	76.2626	5.07487	0.15728	27.536	Turning and moving in place	Change in morphology through contact
272	1000000591_PD1	PD1	1649	P10938	Adenoid	54	13.973	13.9729	1	2	0.26364	10.2387	84.4584	6.04442	0.121227	31.2992	Turning and moving in place	Change in morphology through contact
273	1000000604_PD1	PD1	1649	P10938	Adenoid	58	15.0275	15.0275	0	0	0	1.51396	15.6807	1.04347	0.0965495	20.1839	Low motion cells	Slight change in morphology
274	1000000605_PD1	PD1	1649	P10938	Adenoid	58	15.0275	15.0275	1	1	0	1.66733	30.7926	2.04908	0.0541472	30.0192	Low motion cells	Slight change in morphology
275	1000000641_PD1	PD1	1649	P10938	Adenoid	58	15.0275	15.0275	0	0	0	7.28672	20.8545	1.38776	0.349408	30.175	Turning and moving in place	Slight change in morphology
276	1000000645_PD1	PD1	1649	P10938	Adenoid	58	15.0275	15.0275	0	0	0	14.2762	42.6496	2.8381	0.334732	22.2241	Turning and moving in place	Slight change in morphology
277	1000000650_PD1	PD1	1649	P10938	Adenoid	24	6.06375	6.06373	5	2.2	0.316368	8.56125	29.0795	4.79562	0.294409	29.8262	Long Distance Movement	Change in morphology through contact
278	1000000651_PD1	PD1	1649	P10938	Adenoid	58	15.0275	15.0275	14	1.78571	0.207146	8.22969	56.0737	3.73141	0.146766	34.8846	Turning and moving in place	Change in morphology through contact
279	1000000664_PD1	PD1	1649	P10938	Adenoid	23	5.8001	5.80009	1	1	0	2.7494	15.5552	2.68189	0.176751	47.2027	Turning and moving in place	Change in morphology through contact
280	1000000761_PD1	PD1	1649	P10938	Adenoid	58	15.0275	15.0275	0	0	0	15.851	117.247	7.80217	0.135193	49.2232	Turning and moving in place	Change in morphology through movement
281	1000000785_PD1	PD1	1649	P10938	Adenoid	33	8.4365	8.43649	7	1.14286	0.0376629	23.8981	104.356	12.3695	0.229007	43.7265	Turning and moving in place	Change in morphology through contact
282	1000000810_PD1	PD1	1649	P10938	Adenoid	58	15.0275	15.0275	5	10.2	2.42549	9.91963	41.026	2.73006	0.241789	29.4257	Turning and moving in place	Slight change in morphology
283	1000000839_PD1	PD1	1649	P10938	Adenoid	39	10.0184	10.0183	1	1	0	12.5138	66.4491	6.63274	0.188322	33.3994	Turning and moving in place	Slight change in morphology
284	1000000846_PD1	PD1	1649	P10938	Adenoid	53	13.7093	13.7093	6	3.83333	0.746981	10.5929	58.2965	4.25234	0.181708	25.5062	Turning and moving in place	Change in morphology through contact
285	1000000852_PD1	PD1	1649	P10938	Adenoid	25	6.3274	6.32737	0	0	0	13.992	45.3778	7.17163	0.308344	23.654	Turning and moving in place	Slight change in morphology
286	1000000884_PD1	PD1	1649	P10938	Adenoid	58	15.0275	15.0275	3	1	0	25.8819	122.942	8.18116	0.210521	46.1959	Turning and moving in place	Change in morphology through contact
287	1000000886_PD1	PD1	1649	P10938	Adenoid	58	15.0275	15.0275	2	1	0	18.2274	84.2029	5.60326	0.21647	38.5341	Long Distance Movement	Change in morphology through movement
288	1000000888_PD1	PD1	1649	P10938	Adenoid	58	15.0275	15.0275	0	0	0	19.7122	101.43	6.7496	0.194343	24.0408	Long Distance Movement	Change in morphology through movement
289	1000000891_PD1	PD1	1649	P10938	Adenoid	58	15.0275	15.0275	4	1	0	6.9739	35.119	2.33699	0.198579	57.4903	Turning and moving in place	Change in morphology through contact
290	1000000943_PD1	PD1	1649	P10938	Adenoid	27	6.85467	6.85465	3	1	0	18.0668	53.309	7.77703	0.338908	40.6385	Long Distance Movement	Change in morphology through movement
291	1000000944_PD1	PD1	1649	P10938	Adenoid	58	15.0275	15.0275	0	0	0	5.14694	84.3926	5.61588	0.060988	28.2184	Turning and moving in place	Change in morphology through contact
292	1000000945_PD1	PD1	1649	P10938	Adenoid	34	8.70015	8.70013	2	4.5	0.922741	15.0753	64.6123	7.42657	0.233319	27.7011	Turning and moving in place	Change in morphology through contact
293	1000000951_PD1	PD1	1649	P10938	Adenoid	53	13.7093	13.7093	4	1.75	0.19773	5.92078	30.7818	2.24532	0.192347	22.869	Turning and moving in place	Slight change in morphology
294	1000000954_PD1	PD1	1649	P10938	Adenoid	32	8.17287	8.17285	7	2.42857	0.376629	2.89824	40.4625	4.95083	0.0716278	44.6239	Turning and moving in place	Change in morphology through contact
295	1000000958_PD1	PD1	1649	P10938	Adenoid	31	7.90923	7.90921	3	1.66667	0.17576	4.86559	35.9767	4.54869	0.135243	37.8819	Turning and moving in place	Change in morphology through contact
296	1000000996_PD1	PD1	1649	P10938	Adenoid	58	15.0275	15.0275	5	1.2	0.0527281	21.1689	150.38	10.007	0.140769	39.1366	Long Distance Movement	Change in morphology through contact
297	1000000998_PD1	PD1	1649	P10938	Adenoid	49	12.6547	12.6547	7	1.28571	0.0753258	11.4939	122.834	9.70659	0.0935721	42.9903	Turning and moving in place	Change in morphology through contact
298	1000001001_PD1	PD1	1649	P10938	Adenoid	45	11.6002	11.6002	0	0	0	31.4514	77.682	6.69662	0.404874	21.2016	Long Distance Movement	Change in morphology through movement
299	1000001037_PD1	PD1	1649	P10938	Adenoid	58	15.0275	15.0275	10	1.5	0.13182	13.0766	107.889	7.17943	0.121204	71.901	Long Distance Movement	Change in morphology through movement
300	1000001160_PD1	PD1	1649	P10938	Adenoid	58	15.0275	15.0275	0	0	0	38.4595	93.1613	6.19939	0.412827	45.6703	Long Distance Movement	Change in morphology through movement
301	1000001164_PD1	PD1	1649	P10938	Adenoid	28	7.11832	7.11829	3	2	0.26364	14.6637	61.146	8.58995	0.239814	27.2796	Turning and moving in place	Change in morphology through contact
302	1000001192_PD1	PD1	1649	P10938	Adenoid	58	15.0275	15.0275	3	3	0.527281	13.0105	65.412	4.35282	0.198901	36.62	Turning and moving in place	Slight change in morphology
303	1000001252_PD1	PD1	1649	P10938	Adenoid	33	8.4365	8.43649	2	1.5	0.13182	18.6086	101.639	12.0475	0.183086	65.3935	Long Distance Movement	Slight change in morphology
304	1000001331_PD1	PD1	1649	P10938	Adenoid	50	12.9184	12.9184	0	0	0	26.6983	75.691	5.85916	0.352727	39.1001	Long Distance Movement	Slight change in morphology
305	1000001694_PD1	PD1	1649	P10938	Adenoid	57	14.7638	14.7639	1	2	0.26364	5.0348	71.2218	4.82407	0.0706919	33.3274	Low motion cells	Slight change in morphology
306	1000001977_PD1	PD1	1649	P10938	Adenoid	25	6.32737	6.32737	6	1	0	4.72743	78.9545	12.4782	0.0598754	46.9931	Turning and moving in place	Change in morphology through contact
307	1000002113_PD1	PD1	1649	P10938	Adenoid	57	14.7638	14.7639	5	2	0.26364	8.96983	56.1264	3.80162	0.159815	48.6284	Turning and moving in place	Change in morphology through contact
308	1000002537_PD1	PD1	1649	P10938	Adenoid	27	6.85465	6.85465	0	0	0	26.7587	87.387	12.7486	0.306209	47.491	Long Distance Movement	Change in morphology through movement
309	1000002635_PD1	PD1	1649	P10938	Adenoid	20	5.00915	5.00917	0	0	0	6.13841	37.149	7.41622	0.165238	16.4821	Turning and moving in place	Change in morphology through movement
310	1000002693_PD1	PD1	1649	P10938	Adenoid	57	14.7638	14.7639	0	0	0	11.9178	117.831	7.98109	0.101143	31.3634	Turning and moving in place	Change in morphology through movement
311	1000002756_PD1	PD1	1649	P10938	Adenoid	25	6.32737	6.32737	0	0	0	17.879	64.6543	10.2182	0.276532	28.9285	Turning and moving in place	Change in morphology through movement
312	1000003360_PD1	PD1	1649	P10938	Adenoid	56	14.5002	14.5002	0	0	0	4.48187	21.6461	1.49281	0.207052	32.377	Low motion cells	Slight change in morphology
313	1000003770_PD1	PD1	1649	P10938	Adenoid	56	14.5002	14.5002	0	0	0	5.62109	49.6003	3.42067	0.113328	31.5871	Low motion cells	Slight change in morphology
314	1000004744_PD1	PD1	1649	P10938	Adenoid	55	14.2366	14.2366	0	0	0	1.33973	11.8312	0.831045	0.113237	25.2777	Low motion cells	Slight change in morphology
315	1000004992_PD1	PD1	1649	P10938	Adenoid	22	5.53645	5.53645	0	0	0	38.1602	70.7182	12.7732	0.539609	21.1	Long Distance Movement	Change in morphology through movement
316	1000005029_PD1	PD1	1649	P10938	Adenoid	35	8.96377	8.96377	2	2	0.26364	12.7665	77.5725	8.654	0.164575	25.6237	Turning and moving in place	Change in morphology through movement
317	1000005033_PD1	PD1	1649	P10938	Adenoid	27	6.85465	6.85465	3	1	0	14.0274	53.7375	7.83957	0.261035	36.4666	Turning and moving in place	Change in morphology through contact
318	1000007758_PD1	PD1	1649	P10938	Adenoid	52	13.4457	13.4457	11	1.18182	0.0479346	56.0052	167.985	12.4937	0.333393	34.5871	Long Distance Movement	Change in morphology through movement
319	1000008019_PD1	PD1	1649	P10938	Adenoid	20	5.00918	5.00917	5	1.2	0.0527281	3.92796	25.8975	5.17001	0.151673	23.4522	Turning and moving in place	Change in morphology through contact
320	1000008283_PD1	PD1	1649	P10938	Adenoid	26	6.59102	6.59101	4	2	0.26364	6.87191	42.5298	6.45269	0.161579	23.8893	Turning and moving in place	Change in morphology through movement
321	1000008321_PD1	PD1	1649	P10938	Adenoid	53	13.7093	13.7093	0	0	0	6.33566	22.5885	1.64768	0.280481	22.7671	Turning and moving in place	Change in morphology through movement
322	1000008378_PD1	PD1	1649	P10938	Adenoid	25	6.32738	6.32737	2	1.5	0.13182	5.08063	46.1146	7.2881	0.110174	37.725	Turning and moving in place	Change in morphology through contact
323	1000009872_PD1	PD1	1649	P10938	Adenoid	28	7.11828	7.11829	2	1	0	30.8477	82.5706	11.5998	0.373592	37.7576	Turning and moving in place	Change in morphology through contact
324	1000010071_PD1	PD1	1649	P10938	Adenoid	35	8.96377	8.96377	5	4.2	0.843649	3.74913	35.0511	3.91031	0.106962	41.5751	Turning and moving in place	Change in morphology through contact
325	1000010902_PD1	PD1	1649	P10938	Adenoid	42	10.8093	10.8093	0	0	0	36.9251	59.8938	5.54098	0.616509	23.1463	Long Distance Movement	Slight change in morphology
326	1000011480_PD1	PD1	1649	P10938	Adenoid	23	5.8001	5.80009	1	1	0	20.6923	56.2487	9.69788	0.367872	22.4221	Long Distance Movement	Change in morphology through movement
327	1000011816_PD1	PD1	1649	P10938	Adenoid	42	10.8093	10.8093	5	2.2	0.316368	20.6052	97.9053	9.05755	0.210461	38.0802	Long Distance Movement	Change in morphology through movement
328	1000011852_PD1	PD1	1649	P10938	Adenoid	51	13.182	13.182	1	6	1.3182	32.4071	61.7335	4.68317	0.524951	23.1386	Long Distance Movement	Slight change in morphology
329	1000012309_PD1	PD1	1649	P10938	Adenoid	26	6.591	6.59101	1	1	0	17.1131	56.3902	8.55564	0.303476	20.4061	Turning and moving in place	Change in morphology through movement
330	1000012571_PD1	PD1	1649	P10938	Adenoid	49	12.6547	12.6547	1	1	0	43.5286	108.728	8.5919	0.400343	21.7843	Long Distance Movement	Change in morphology through movement
331	1000014616_PD1	PD1	1649	P10938	Adenoid	49	12.6547	12.6547	1	1	0	6.81112	98.1876	7.75896	0.0693684	29.6157	Turning and moving in place	Change in morphology through contact
332	1000014620_PD1	PD1	1649	P10938	Adenoid	29	7.38195	7.38193	1	1	0	6.27102	58.6141	7.94019	0.106988	30.0838	Turning and moving in place	Change in morphology through contact
333	1000014731_PD1	PD1	1649	P10938	Adenoid	30	7.64558	7.64557	5	1.4	0.105456	6.03991	46.2988	6.05562	0.130455	50.818	Turning and moving in place	Change in morphology through contact
334	1000015024_PD1	PD1	1649	P10938	Adenoid	20	5.00918	5.00917	0	0	0	8.46048	24.0409	4.79936	0.35192	33.0422	Turning and moving in place	Slight change in morphology
335	1000015195_PD1	PD1	1649	P10938	Adenoid	43	11.0729	11.0729	0	0	0	88.7606	153.165	13.8324	0.579509	38.8762	Long Distance Movement	Change in morphology through movement
336	1000015314_PD1	PD1	1649	P10938	Adenoid	42	10.8093	10.8093	6	1.83333	0.2197	8.01052	61.6199	5.70065	0.129999	26.8046	Turning and moving in place	Change in morphology through contact
337	1000016596_PD1	PD1	1649	P10938	Adenoid	20	5.00917	5.00917	3	1	0	10.1432	52.341	10.449	0.193791	42.136	Turning and moving in place	Change in morphology through contact
338	1000016621_PD1	PD1	1649	P10938	Adenoid	22	5.53643	5.53645	0	0	0	8.29433	28.8694	5.21444	0.287306	19.6347	Turning and moving in place	Change in morphology through contact
339	1000017093_PD1	PD1	1649	P10938	Adenoid	48	12.3911	12.3911	0	0	0	32.922	107.794	8.69935	0.305416	23.9474	Long Distance Movement	Slight change in morphology
340	1000018899_PD1	PD1	1649	P10938	Adenoid	37	9.49107	9.49105	6	2.83333	0.483341	7.94284	55.1086	5.80637	0.144131	22.6452	Turning and moving in place	Change in morphology through movement
341	1000019592_PD1	PD1	1649	P10938	Adenoid	22	5.53647	5.53645	1	1	0	2.44582	20.6791	3.73508	0.118275	26.6158	Low motion cells	Change in morphology through movement
342	1000019999_PD1	PD1	1649	P10938	Adenoid	45	11.6002	11.6002	4	1.75	0.19773	2.18443	31.1168	2.68244	0.070201	23.8131	Turning and moving in place	Change in morphology through movement
343	1000023355_PD1	PD1	1649	P10938	Adenoid	28	7.11828	7.11829	10	1.5	0.13182	11.1428	68.1259	9.57055	0.163563	68.3939	Turning and moving in place	Change in morphology through contact
344	1000023416_PD1	PD1	1649	P10938	Adenoid	44	11.3365	11.3365	0	0	0	28.1448	93.1685	8.21844	0.302085	32.5698	Long Distance Movement	Change in morphology through movement
345	1000023882_PD1	PD1	1649	P10938	Adenoid	31	7.9092	7.90921	0	0	0	38.891	74.903	9.47036	0.519219	23.3483	Long Distance Movement	Change in morphology through movement
346	1000025505_PD1	PD1	1649	P10938	Adenoid	21	5.2728	5.27281	1	2	0.26364	15.5139	52.4027	9.93832	0.296052	30.2644	Turning and moving in place	Change in morphology through contact
347	1000026380_PD1	PD1	1649	P10938	Adenoid	42	10.8092	10.8093	3	1	0	6.357	75.445	6.97968	0.08426	28.2767	Turning and moving in place	Change in morphology through contact
348	1000026540_PD1	PD1	1649	P10938	Adenoid	42	10.8092	10.8093	2	2	0.26364	38.3986	95.6425	8.84822	0.401481	25.2122	Long Distance Movement	Change in morphology through movement
349	1000026865_PD1	PD1	1649	P10938	Adenoid	42	10.8092	10.8093	0	0	0	10.0452	86.9447	8.04356	0.115535	29.5585	Turning and moving in place	Slight change in morphology
350	1000027398_PD1	PD1	1649	P10938	Adenoid	41	10.5456	10.5456	2	2	0.26364	4.94248	81.1944	7.69937	0.0608722	21.874	Turning and moving in place	Slight change in morphology
351	1000027467_PD1	PD1	1649	P10938	Adenoid	41	10.5456	10.5456	0	0	0	2.64011	13.9856	1.3262	0.188774	18.6513	Low motion cells	Slight change in morphology
352	1000030800_PD1	PD1	1649	P10938	Adenoid	39	10.0183	10.0183	5	4.2	0.843649	0.511614	18.0373	1.80043	0.0283642	41.9745	Low motion cells	Slight change in morphology
353	1000032397_PD1	PD1	1649	P10938	Adenoid	35	8.96378	8.96377	2	1	0	19.3994	87.0455	9.7108	0.222865	45.478	Turning and moving in place	Change in morphology through contact
354	1000032606_PD1	PD1	1649	P10938	Adenoid	38	9.75468	9.75469	9	1.66667	0.17576	2.97703	47.5485	4.87442	0.0626104	33.0033	Turning and moving in place	Change in morphology through contact
355	1000032860_PD1	PD1	1649	P10938	Adenoid	38	9.75468	9.75469	1	2	0.26364	17.5755	69.7989	7.15543	0.251801	31.259	Long Distance Movement	Change in morphology through contact
356	1000033981_PD1	PD1	1649	P10938	Adenoid	37	9.49102	9.49105	1	1	0	11.47	43.0233	4.53305	0.266599	24.2044	Turning and moving in place	Change in morphology through contact
357	1000034274_PD1	PD1	1649	P10938	Adenoid	24	6.0637	6.06373	6	1.66667	0.17576	13.0165	56.4204	9.30462	0.230706	59.491	Turning and moving in place	Change in morphology through contact
358	1000035081_PD1	PD1	1649	P10938	Adenoid	36	9.2274	9.22741	3	1.66667	0.17576	13.7781	128.893	13.9685	0.106896	50.4131	Turning and moving in place	Change in morphology through movement
359	1000036062_PD1	PD1	1649	P10938	Adenoid	36	9.2274	9.22741	3	1.66667	0.17576	4.63188	31.9304	3.46039	0.145062	30.3251	Turning and moving in place	Slight change in morphology
360	1000036112_PD1	PD1	1649	P10938	Adenoid	23	5.80008	5.80009	2	2	0.26364	23.459	83.9994	14.4825	0.279276	38.6419	Turning and moving in place	Change in morphology through contact
361	1000038028_PD1	PD1	1649	P10938	Adenoid	35	8.96375	8.96377	0	0	0	46.4547	78.0964	8.71247	0.594837	45.1773	Long Distance Movement	Change in morphology through movement
362	1000038133_PD1	PD1	1649	P10938	Adenoid	21	5.27278	5.27281	2	1.5	0.13182	8.09806	75.5127	14.3212	0.107241	41.9613	Turning and moving in place	Change in morphology through movement
363	1000038251_PD1	PD1	1649	P10938	Adenoid	25	6.32735	6.32737	0	0	0	8.34425	33.7013	5.32629	0.247594	20.3249	Turning and moving in place	Slight change in morphology
364	1000038797_PD1	PD1	1649	P10938	Adenoid	21	5.27278	5.27281	0	0	0	8.7853	18.0452	3.42234	0.486849	22.5566	Turning and moving in place	Slight change in morphology
365	1000039005_PD1	PD1	1649	P10938	Adenoid	21	5.27278	5.27281	0	0	0	12.6726	37.2461	7.06384	0.34024	28.116	Turning and moving in place	Change in morphology through contact
366	1000040360_PD1	PD1	1649	P10938	Adenoid	33	8.43647	8.43649	2	3	0.527281	4.57112	32.3446	3.83391	0.141325	49.515	Turning and moving in place	Change in morphology through contact
367	1000040367_PD1	PD1	1649	P10938	Adenoid	33	8.43647	8.43649	1	1	0	3.51668	16.5335	1.95976	0.2127	26.4135	Low motion cells	Slight change in morphology
368	1000041751_PD1	PD1	1649	P10938	Adenoid	32	8.17283	8.17285	4	1	0	19.8487	84.6945	10.3629	0.234357	46.4221	Turning and moving in place	Change in morphology through contact
369	1000043382_PD1	PD1	1649	P10938	Adenoid	31	7.90918	7.90921	4	2.25	0.32955	11.39	45.65	5.77177	0.249507	28.4964	Turning and moving in place	Change in morphology through contact
370	1000043725_PD1	PD1	1649	P10938	Adenoid	31	7.90918	7.90921	4	1	0	14.4285	63.0759	7.97501	0.228749	45.4973	Turning and moving in place	Change in morphology through contact
371	1000043753_PD1	PD1	1649	P10938	Adenoid	31	7.90918	7.90921	3	3.33333	0.615161	12.4573	40.0753	5.06694	0.310846	49.9895	Turning and moving in place	Change in morphology through contact
372	1000043871_PD1	PD1	1649	P10938	Adenoid	31	7.90918	7.90921	2	1	0	6.70804	34.8608	4.40763	0.192424	40.8248	Turning and moving in place	Slight change in morphology
373	1000044567_PD1	PD1	1649	P10938	Adenoid	30	7.64555	7.64557	0	0	0	2.37724	19.7072	2.5776	0.120628	24.0415	Low motion cells	Slight change in morphology
374	1000044648_PD1	PD1	1649	P10938	Adenoid	30	7.64555	7.64557	0	0	0	1.71324	7.39026	0.966609	0.231824	19.1615	Low motion cells	Slight change in morphology
375	1000045247_PD1	PD1	1649	P10938	Adenoid	30	7.64555	7.64557	4	1.5	0.13182	8.66888	101.541	13.2811	0.085373	50.5417	Turning and moving in place	Change in morphology through contact
376	1000046366_PD1	PD1	1649	P10938	Adenoid	29	7.3819	7.38193	0	0	0	9.38045	77.1773	10.4549	0.121544	21.1186	Turning and moving in place	Change in morphology through movement
377	1000047042_PD1	PD1	1649	P10938	Adenoid	29	7.3819	7.38193	0	0	0	15.6314	107.757	14.5975	0.145062	42.8533	Long Distance Movement	Change in morphology through movement
378	1000048596_PD1	PD1	1649	P10938	Adenoid	28	7.11827	7.11829	0	0	0	9.16578	40.5316	5.69403	0.226139	30.3643	Turning and moving in place	Change in morphology through movement
379	1000048752_PD1	PD1	1649	P10938	Adenoid	26	6.59098	6.59101	1	1	0	17.3054	27.9901	4.24673	0.618267	22.2405	Long Distance Movement	Slight change in morphology
380	1000048764_PD1	PD1	1649	P10938	Adenoid	27	6.85463	6.85465	0	0	0	23.162	57.5141	8.39054	0.402718	36.4251	Turning and moving in place	Change in morphology through movement
381	1000049490_PD1	PD1	1649	P10938	Adenoid	27	6.85463	6.85465	0	0	0	20.0634	72.2814	10.5449	0.277574	24.3988	Turning and moving in place	Slight change in morphology
382	1000050354_PD1	PD1	1649	P10938	Adenoid	20	5.00917	5.00917	1	1	0	16.2914	22.585	4.50873	0.721338	26.3128	Long Distance Movement	Slight change in morphology
383	1000050418_PD1	PD1	1649	P10938	Adenoid	26	6.591	6.59101	1	1	0	17.0305	72.1314	10.9439	0.236104	33.32	Turning and moving in place	Change in morphology through movement
384	1000051254_PD1	PD1	1649	P10938	Adenoid	26	6.591	6.59101	0	0	0	8.2384	30.4137	4.61443	0.270878	33.3537	Turning and moving in place	Change in morphology through contact
385	1000053108_PD1	PD1	1649	P10938	Adenoid	25	6.32735	6.32737	1	1	0	20.2791	41.8245	6.61011	0.484861	29.6437	Long Distance Movement	Change in morphology through movement
386	1000054121_PD1	PD1	1649	P10938	Adenoid	24	6.0637	6.06373	4	2.75	0.461371	5.93058	30.723	5.06671	0.193034	23.3423	Turning and moving in place	Change in morphology through contact
387	1000055103_PD1	PD1	1649	P10938	Adenoid	24	6.0637	6.06373	0	0	0	14.1079	71.3633	11.7689	0.197692	27.8192	Turning and moving in place	Change in morphology through movement
388	1000056517_PD1	PD1	1649	P10938	Adenoid	21	5.27278	5.27281	3	1.66667	0.17576	16.2632	36.6331	6.94759	0.443949	23.4354	Turning and moving in place	Slight change in morphology
389	1000056636_PD1	PD1	1649	P10938	Adenoid	23	5.80007	5.80009	3	1.66667	0.17576	34.964	71.5048	12.3283	0.488974	29.5235	Long Distance Movement	Change in morphology through movement
390	1000056638_PD1	PD1	1649	P10938	Adenoid	23	5.80007	5.80009	0	0	0	7.91982	38.5222	6.64168	0.205591	25.0025	Turning and moving in place	Change in morphology through movement
391	1000057359_PD1	PD1	1649	P10938	Adenoid	22	5.53643	5.53645	0	0	0	23.0079	65.5559	11.8408	0.350966	26.1327	Long Distance Movement	Change in morphology through contact
392	1000057715_PD1	PD1	1649	P10938	Adenoid	22	5.53643	5.53645	0	0	0	29.688	68.035	12.2886	0.436364	38.8903	Long Distance Movement	Change in morphology through movement
393	1000057897_PD1	PD1	1649	P10938	Adenoid	22	5.53643	5.53645	7	2.57143	0.414292	3.50796	14.8426	2.6809	0.236344	24.8998	Turning and moving in place	Change in morphology through contact
394	1000059111_PD1	PD1	1649	P10938	Adenoid	21	5.27278	5.27281	0	0	0	7.29111	29.0402	5.50757	0.251069	29.8747	Turning and moving in place	Change in morphology through contact
395	1000059840_PD1	PD1	1649	P10938	Adenoid	21	5.27278	5.27281	2	2	0.26364	11.4293	73.5612	13.9511	0.155372	37.6348	Turning and moving in place	Change in morphology through contact
396	1000060657_PD1	PD1	1649	P10938	Adenoid	20	5.00915	5.00917	0	0	0	5.48257	21.3232	4.25686	0.257117	30.7321	Turning and moving in place	Slight change in morphology
397	1000060831_PD1	PD1	1649	P10938	Adenoid	20	5.00915	5.00917	4	1	0	17.3948	78.7992	15.7311	0.220748	52.8615	Turning and moving in place	Change in morphology through contact
398	1000060930_PD1	PD1	1649	P10938	Adenoid	20	5.00915	5.00917	3	1	0	24.0527	52.158	10.4125	0.461152	29.0207	Long Distance Movement	Change in morphology through movement
399	1000061134_PD1	PD1	1649	P10938	Adenoid	20	5.00915	5.00917	2	1.5	0.13182	13.0381	57.5983	11.4986	0.226362	27.2699	Turning and moving in place	Change in morphology through movement
400	1000000046_CD20	CD20	389	P2336	Adenoid	19	6.18522	6.18519	1	2	0.343622	15.1555	26.8399	4.33936	0.564663	5.45617	Turning and moving in place	Change in morphology through movement
401	1000000098_CD20	CD20	389	P2336	Adenoid	45	15.1194	15.1194	0	0	0	1.38377	28.6077	1.89213	0.0483705	3.44164	Low motion cells	Slight change in morphology
402	1000000185_CD20	CD20	389	P2336	Adenoid	45	15.1194	15.1194	0	0	0	6.4974	64.0902	4.23895	0.101379	6.67779	Low motion cells	Slight change in morphology
403	1000000221_CD20	CD20	389	P2336	Adenoid	45	15.1194	15.1194	2	1	0	4.15843	40.6217	2.68673	0.10237	5.05605	Low motion cells	Change in morphology through contact
404	1000000222_CD20	CD20	389	P2336	Adenoid	45	15.1194	15.1194	1	1	0	3.64067	42.2851	2.79675	0.0860981	4.81458	Low motion cells	Change in morphology through contact
405	1000000319_CD20	CD20	389	P2336	Adenoid	25	8.24693	8.24692	1	1	0	2.19377	15.1578	1.838	0.144729	4.58521	Low motion cells	Change in morphology through contact
406	1000000376_CD20	CD20	389	P2336	Adenoid	45	15.1194	15.1194	0	0	0	5.79653	53.716	3.5528	0.107911	3.16991	Low motion cells	Slight change in morphology
407	1000000988_CD20	CD20	389	P2336	Adenoid	44	14.7757	14.7757	0	0	0	4.38984	54.6953	3.7017	0.0802598	2.27548	Low motion cells	Slight change in morphology
408	1000002056_CD20	CD20	389	P2336	Adenoid	42	14.0885	14.0885	0	0	0	8.89313	57.0295	4.04795	0.155939	2.70272	Turning and moving in place	Change in morphology through movement
409	1000002426_CD20	CD20	389	P2336	Adenoid	36	12.0267	12.0268	0	0	0	3.46342	36.4925	3.03428	0.0949079	2.29048	Low motion cells	Slight change in morphology
410	1000003039_CD20	CD20	389	P2336	Adenoid	40	13.4012	13.4013	2	1	0	3.67696	42.7277	3.18834	0.0860558	4.57911	Low motion cells	Change in morphology through contact
411	1000003108_CD20	CD20	389	P2336	Adenoid	40	13.4012	13.4013	4	1.25	0.0859055	6.6	38.585	2.87922	0.171051	6.02026	Turning and moving in place	Change in morphology through contact
412	1000004683_CD20	CD20	389	P2336	Adenoid	38	12.714	12.714	0	0	0	21.7967	36.9024	2.90251	0.590658	3.21688	Long Distance Movement	Change in morphology through movement
413	1000008151_CD20	CD20	389	P2336	Adenoid	32	10.6523	10.6523	0	0	0	5.5209	32.8149	3.08056	0.168244	7.31853	Turning and moving in place	Change in morphology through contact
414	1000008288_CD20	CD20	389	P2336	Adenoid	17	5.49793	5.49795	0	0	0	1.30562	3.61375	0.657293	0.361292	1.26883	Low motion cells	Slight change in morphology
415	1000012190_CD20	CD20	389	P2336	Adenoid	26	8.59052	8.59055	3	1	0	4.38844	21.1683	2.46415	0.207312	5.25655	Turning and moving in place	Change in morphology through contact
416	1000015682_CD20	CD20	389	P2336	Adenoid	18	5.84157	5.84157	0	0	0	3.14272	5.82927	0.997896	0.539128	1.97052	Low motion cells	Change in morphology through contact
417	1000017224_CD20	CD20	389	P2336	Adenoid	19	6.18517	6.18519	0	0	0	2.44779	17.4778	2.82576	0.140051	2.59584	Low motion cells	Slight change in morphology
418	1000000046_PD1	PD1	389	P2336	Adenoid	45	15.1194	15.1194	0	0	0	8.01377	45.0715	2.98105	0.177801	10.638	Low motion cells	Change in morphology through movement
419	1000000166_PD1	PD1	389	P2336	Adenoid	45	15.1194	15.1194	0	0	0	2.26259	12.5594	0.830684	0.180151	7.63669	Low motion cells	Slight change in morphology
420	1000000223_PD1	PD1	389	P2336	Adenoid	40	13.4013	13.4013	0	0	0	6.15102	25.282	1.88654	0.243297	27.9274	Low motion cells	Slight change in morphology
421	1000000225_PD1	PD1	389	P2336	Adenoid	45	15.1194	15.1194	0	0	0	3.19251	16.4354	1.08705	0.194246	9.09211	Low motion cells	Slight change in morphology
422	1000000239_PD1	PD1	389	P2336	Adenoid	18	5.8416	5.84157	2	1	0	2.58756	14.8227	2.53744	0.174567	13.1863	Turning and moving in place	Change in morphology through movement
423	1000000291_PD1	PD1	389	P2336	Adenoid	44	14.7757	14.7757	0	0	0	5.3935	10.1195	0.684872	0.532982	5.86104	Low motion cells	Slight change in morphology
424	1000000318_PD1	PD1	389	P2336	Adenoid	45	15.1194	15.1194	0	0	0	7.04858	55.9198	3.69856	0.126048	8.91364	Turning and moving in place	Slight change in morphology
425	1000000325_PD1	PD1	389	P2336	Adenoid	19	6.18522	6.18519	0	0	0	7.53937	15.9041	2.57131	0.474051	10.0405	Turning and moving in place	Change in morphology through contact
426	1000000355_PD1	PD1	389	P2336	Adenoid	45	15.1194	15.1194	0	0	0	1.53092	9.268	0.612989	0.165183	6.86709	Low motion cells	Slight change in morphology
427	1000000432_PD1	PD1	389	P2336	Adenoid	45	15.1194	15.1194	0	0	0	5.08686	18.2136	1.20465	0.279289	41.9742	Low motion cells	Slight change in morphology
428	1000000534_PD1	PD1	389	P2336	Adenoid	45	15.1194	15.1194	0	0	0	9.08018	49.0512	3.24427	0.185116	9.46235	Turning and moving in place	Change in morphology through contact
429	1000002939_PD1	PD1	389	P2336	Adenoid	38	12.714	12.714	0	0	0	2.75943	26.4367	2.07934	0.104379	12.6481	Turning and moving in place	Slight change in morphology
430	1000003204_PD1	PD1	389	P2336	Adenoid	41	13.7448	13.7449	0	0	0	3.38588	14.8891	1.08325	0.227407	7.85909	Low motion cells	Slight change in morphology
431	1000005946_PD1	PD1	389	P2336	Adenoid	25	8.24692	8.24692	0	0	0	3.44656	30.3877	3.68474	0.113419	12.2408	Turning and moving in place	Change in morphology through contact
432	1000008258_PD1	PD1	389	P2336	Adenoid	18	5.84155	5.84157	3	1.66667	0.229081	6.24257	17.5965	3.01229	0.354763	13.3453	Turning and moving in place	Change in morphology through contact
433	1000008428_PD1	PD1	389	P2336	Adenoid	31	10.3086	10.3087	0	0	0	5.65844	9.36745	0.908701	0.604053	6.73342	Low motion cells	Slight change in morphology
434	1000008521_PD1	PD1	389	P2336	Adenoid	32	10.6523	10.6523	0	0	0	8.46775	33.754	3.16872	0.250867	8.62179	Turning and moving in place	Change in morphology through contact
435	1000010893_PD1	PD1	389	P2336	Adenoid	27	8.93413	8.93417	0	0	0	4.36632	16.3635	1.83157	0.266833	8.14953	Low motion cells	Slight change in morphology
436	1000015079_PD1	PD1	389	P2336	Adenoid	17	5.49793	5.49795	1	3	0.687244	4.43619	19.7257	3.58783	0.224894	15.4822	Turning and moving in place	Change in morphology through contact
437	1000007193_CD20	CD20	391	P2344	Adenoid	91	15.7899	15.7899	0	0	0	2.7531	26.3442	1.66842	0.104505	24.8364	Low motion cells	Slight change in morphology
438	1000007207_CD20	CD20	391	P2344	Adenoid	44	7.54407	7.54407	0	0	0	1.36991	7.58023	1.00479	0.180722	24.4796	Low motion cells	Slight change in morphology
439	1000007209_CD20	CD20	391	P2344	Adenoid	44	7.54407	7.54407	1	5	0.701774	2.47734	17.7674	2.35514	0.139432	25.2103	Low motion cells	Slight change in morphology
440	1000007221_CD20	CD20	391	P2344	Adenoid	67	11.5793	11.5793	1	2	0.175444	2.50037	26.173	2.26034	0.0955322	69.8416	Low motion cells	Slight change in morphology
441	1000007226_CD20	CD20	391	P2344	Adenoid	31	5.2633	5.26331	0	0	0	5.9309	16.8527	3.20193	0.351925	24.1118	Turning and moving in place	Change in morphology through movement
442	1000007230_CD20	CD20	391	P2344	Adenoid	91	15.7899	15.7899	1	2	0.175444	0.699393	18.3837	1.16427	0.0380442	33.4698	Low motion cells	Slight change in morphology
443	1000007231_CD20	CD20	391	P2344	Adenoid	37	6.31597	6.31597	0	0	0	4.74833	25.0133	3.96032	0.189832	26.995	Low motion cells	Slight change in morphology
444	1000007232_CD20	CD20	391	P2344	Adenoid	48	8.24583	8.24585	2	1	0	7.65459	30.7562	3.7299	0.24888	38.6	Turning and moving in place	Change in morphology through movement
445	1000007233_CD20	CD20	391	P2344	Adenoid	62	10.7021	10.7021	0	0	0	5.20507	22.5978	2.11154	0.230335	31.4557	Low motion cells	Slight change in morphology
446	1000007235_CD20	CD20	391	P2344	Adenoid	91	15.7899	15.7899	0	0	0	6.81097	34.854	2.20736	0.195414	27.7267	Turning and moving in place	Slight change in morphology
447	1000007240_CD20	CD20	391	P2344	Adenoid	50	8.59673	8.59673	0	0	0	6.35105	26.2922	3.05839	0.241556	30.2952	Turning and moving in place	Slight change in morphology
448	1000007911_CD20	CD20	391	P2344	Adenoid	80	13.86	13.86	3	2.66667	0.292406	2.99399	19.7572	1.42548	0.15154	26.1981	Low motion cells	Slight change in morphology
449	1000007966_CD20	CD20	391	P2344	Adenoid	32	5.43875	5.43875	4	4	0.526331	5.59213	24.1145	4.43384	0.231899	36.2522	Turning and moving in place	Change in morphology through contact
450	1000008860_CD20	CD20	391	P2344	Adenoid	33	5.6142	5.61419	1	1	0	3.48832	22.4104	3.99174	0.155656	28.6306	Low motion cells	Slight change in morphology
451	1000008890_CD20	CD20	391	P2344	Adenoid	31	5.26332	5.26331	0	0	0	5.79451	23.4285	4.45128	0.247327	25.0416	Turning and moving in place	Slight change in morphology
452	1000009446_CD20	CD20	391	P2344	Adenoid	35	5.96508	5.96508	1	2	0.175444	1.92912	10.5922	1.77569	0.182128	58.8606	Low motion cells	Slight change in morphology
453	1000010173_CD20	CD20	391	P2344	Adenoid	42	7.19318	7.19319	0	0	0	5.21984	16.5174	2.29626	0.31602	24.2284	Low motion cells	Slight change in morphology
454	1000010364_CD20	CD20	391	P2344	Adenoid	39	6.66685	6.66685	0	0	0	4.83276	16.4947	2.47414	0.292988	26.6614	Low motion cells	Slight change in morphology
455	1000010487_CD20	CD20	391	P2344	Adenoid	35	5.96508	5.96508	0	0	0	3.09152	14.3109	2.39912	0.216025	23.4272	Low motion cells	Slight change in morphology
456	1000010787_CD20	CD20	391	P2344	Adenoid	31	5.26332	5.26331	0	0	0	4.8245	19.395	3.68493	0.24875	23.7174	Turning and moving in place	Change in morphology through contact
457	1000000007_PD1	PD1	391	P2344	Adenoid	60	10.3512	10.3512	4	4	0.526331	23.4967	65.7712	6.35399	0.357249	15.4109	Long Distance Movement	Change in morphology through contact
458	1000000032_PD1	PD1	391	P2344	Adenoid	91	15.7899	15.7899	0	0	0	1.06162	30.9975	1.96312	0.0342484	21.7019	Low motion cells	Slight change in morphology
459	1000000034_PD1	PD1	391	P2344	Adenoid	91	15.7899	15.7899	0	0	0	18.7726	66.8751	4.23531	0.280711	17.9213	Long Distance Movement	Change in morphology through movement
460	1000000038_PD1	PD1	391	P2344	Adenoid	91	15.7899	15.7899	5	5.8	0.842129	3.27638	30.2846	1.91797	0.108187	19.614	Low motion cells	Slight change in morphology
461	1000000049_PD1	PD1	391	P2344	Adenoid	91	15.7899	15.7899	0	0	0	2.58348	60.4952	3.83125	0.0427056	16.9324	Low motion cells	Slight change in morphology
462	1000002350_PD1	PD1	391	P2344	Adenoid	58	10.0003	10.0003	0	0	0	9.58226	49.8254	4.98241	0.192317	12.5757	Turning and moving in place	Change in morphology through contact
463	1000003244_PD1	PD1	391	P2344	Adenoid	41	7.01773	7.01774	0	0	0	6.96226	44.7106	6.37109	0.155718	15.1052	Turning and moving in place	Change in morphology through contact
464	1000003780_PD1	PD1	391	P2344	Adenoid	38	6.49142	6.49141	5	5.8	0.842129	4.15024	25.7672	3.96942	0.161067	16.8993	Low motion cells	Change in morphology through contact
465	1000000146_CD20	CD20	391	P2346	Adenoid	89	15.0401	15.0401	0	0	0	4.54746	28.6026	1.90175	0.158988	40.4284	Turning and moving in place	Change in morphology through contact
466	1000000147_CD20	CD20	391	P2346	Adenoid	45	7.52007	7.52006	1	1	0	25.3394	43.8316	5.82861	0.578109	30.0999	Long Distance Movement	Change in morphology through contact
467	1000000149_CD20	CD20	391	P2346	Adenoid	35	5.81097	5.81096	1	1	0	8.38254	20.0466	3.4498	0.418152	27.9996	Turning and moving in place	Change in morphology through contact
468	1000000150_CD20	CD20	391	P2346	Adenoid	50	8.37463	8.37461	1	1	0	10.1962	35.737	4.26729	0.285312	62.1942	Turning and moving in place	Change in morphology through movement
469	1000000151_CD20	CD20	391	P2346	Adenoid	89	15.0401	15.0401	3	3	0.341821	17.9284	57.3202	3.81115	0.312775	36.8184	Long Distance Movement	Change in morphology through movement
470	1000000152_CD20	CD20	391	P2346	Adenoid	32	5.29823	5.29822	1	2	0.17091	4.92479	20.2333	3.81888	0.243399	30.4069	Turning and moving in place	Change in morphology through contact
471	1000000155_CD20	CD20	391	P2346	Adenoid	34	5.64007	5.64004	0	0	0	9.52023	21.9523	3.89221	0.433678	32.0063	Turning and moving in place	Slight change in morphology
472	1000000157_CD20	CD20	391	P2346	Adenoid	89	15.0401	15.0401	0	0	0	13.8191	35.3981	2.35357	0.390392	44.406	Long Distance Movement	Change in morphology through contact
473	1000000173_CD20	CD20	391	P2346	Adenoid	65	10.9383	10.9383	0	0	0	7.09273	38.588	3.5278	0.183807	36.3664	Turning and moving in place	Slight change in morphology
474	1000000210_CD20	CD20	391	P2346	Adenoid	89	15.0401	15.0401	0	0	0	3.64496	66.5957	4.42786	0.0547327	41.9774	Turning and moving in place	Change in morphology through contact
475	1000000217_CD20	CD20	391	P2346	Adenoid	89	15.0401	15.0401	0	0	0	9.1376	63.9186	4.24987	0.142957	58.0983	Turning and moving in place	Change in morphology through movement
476	1000000226_CD20	CD20	391	P2346	Adenoid	49	8.20372	8.2037	0	0	0	3.48334	41.8478	5.10109	0.0832383	36.0311	Turning and moving in place	Change in morphology through contact
477	1000002362_CD20	CD20	391	P2346	Adenoid	66	11.1092	11.1092	2	1	0	12.056	48.452	4.36143	0.248824	51.9287	Turning and moving in place	Change in morphology through contact
478	1000005442_CD20	CD20	391	P2346	Adenoid	53	8.88735	8.88734	0	0	0	6.43332	32.7065	3.68012	0.196698	29.8717	Turning and moving in place	Change in morphology through contact
479	1000007345_CD20	CD20	391	P2346	Adenoid	60	10.0837	10.0837	1	2	0.17091	2.96665	39.225	3.88994	0.0756315	33.6367	Turning and moving in place	Change in morphology through contact
480	1000010314_CD20	CD20	391	P2346	Adenoid	45	7.52007	7.52006	3	3	0.341821	4.09611	23.9106	3.17957	0.171309	29.9583	Low motion cells	Change in morphology through contact
481	1000010578_CD20	CD20	391	P2346	Adenoid	34	5.64005	5.64004	1	1	0	6.90841	20.5535	3.6442	0.336119	47.5305	Turning and moving in place	Change in morphology through contact
482	1000012342_CD20	CD20	391	P2346	Adenoid	33	5.46912	5.46913	0	0	0	6.60917	21.6393	3.95663	0.305424	29.7949	Turning and moving in place	Slight change in morphology
483	1000012839_CD20	CD20	391	P2346	Adenoid	38	6.3237	6.32369	0	0	0	7.73054	25.1791	3.9817	0.307022	49.933	Turning and moving in place	Change in morphology through contact
484	1000000050_PD1	PD1	391	P2346	Adenoid	61	10.2546	10.2546	2	2.5	0.256366	18.0141	55.893	5.45051	0.322296	14.4468	Long Distance Movement	Change in morphology through contact
485	1000000060_PD1	PD1	391	P2346	Adenoid	70	11.7928	11.7928	3	1.66667	0.11394	2.76622	30.6408	2.59826	0.090279	8.17396	Low motion cells	Slight change in morphology
486	1000000061_PD1	PD1	391	P2346	Adenoid	89	15.0401	15.0401	0	0	0	2.59518	52.294	3.47696	0.0496267	11.9597	Low motion cells	Slight change in morphology
487	1000000067_PD1	PD1	391	P2346	Adenoid	78	13.1601	13.1601	2	1.5	0.0854552	12.7357	41.5895	3.16027	0.306224	10.6057	Long Distance Movement	Slight change in morphology
488	1000000076_PD1	PD1	391	P2346	Adenoid	44	7.34917	7.34915	0	0	0	9.91011	21.4461	2.91817	0.462094	6.51285	Long Distance Movement	Change in morphology through contact
489	1000000079_PD1	PD1	391	P2346	Adenoid	89	15.0401	15.0401	0	0	0	6.51541	43.6346	2.90121	0.149318	16.4977	Turning and moving in place	Slight change in morphology
490	1000000090_PD1	PD1	391	P2346	Adenoid	89	15.0401	15.0401	0	0	0	7.44848	31.3671	2.08556	0.237461	14.6183	Turning and moving in place	Change in morphology through movement
491	1000000103_PD1	PD1	391	P2346	Adenoid	89	15.0401	15.0401	0	0	0	2.66389	45.5065	3.02567	0.0585387	8.26655	Low motion cells	Slight change in morphology
492	1000000134_PD1	PD1	391	P2346	Adenoid	89	15.0401	15.0401	0	0	0	1.95297	36.3571	2.41734	0.0537163	11.1888	Low motion cells	Slight change in morphology
493	1000000151_PD1	PD1	391	P2346	Adenoid	89	15.0401	15.0401	0	0	0	8.25798	49.5737	3.29609	0.16658	9.0219	Turning and moving in place	Slight change in morphology
494	1000000158_PD1	PD1	391	P2346	Adenoid	85	14.3565	14.3565	1	3	0.341821	2.28042	21.6563	1.50847	0.105301	11.1886	Low motion cells	Slight change in morphology
495	1000000159_PD1	PD1	391	P2346	Adenoid	89	15.0401	15.0401	0	0	0	14.6732	42.7697	2.8437	0.343075	12.2062	Turning and moving in place	Change in morphology through movement
496	1000000161_PD1	PD1	391	P2346	Adenoid	89	15.0401	15.0401	0	0	0	8.05243	38.1109	2.53395	0.211289	6.98536	Turning and moving in place	Change in morphology through movement
497	1000000163_PD1	PD1	391	P2346	Adenoid	89	15.0401	15.0401	0	0	0	4.70352	23.7589	1.5797	0.197969	6.88095	Low motion cells	Slight change in morphology
498	1000000172_PD1	PD1	391	P2346	Adenoid	46	7.69098	7.69097	0	0	0	3.59778	38.1331	4.95815	0.0943481	7.53014	Low motion cells	Slight change in morphology
499	1000000174_PD1	PD1	391	P2346	Adenoid	89	15.0401	15.0401	0	0	0	1.63042	20.0869	1.33555	0.0811681	7.09343	Turning and moving in place	Slight change in morphology
500	1000000175_PD1	PD1	391	P2346	Adenoid	89	15.0401	15.0401	0	0	0	7.28236	69.4662	4.61872	0.104833	10.7704	Turning and moving in place	Slight change in morphology
501	1000000179_PD1	PD1	391	P2346	Adenoid	43	7.17825	7.17824	0	0	0	5.65446	15.6206	2.1761	0.361988	8.68199	Turning and moving in place	Slight change in morphology
502	1000000180_PD1	PD1	391	P2346	Adenoid	89	15.0401	15.0401	1	3	0.341821	9.11189	53.0596	3.52786	0.17173	10.0844	Low motion cells	Slight change in morphology
503	1000000218_PD1	PD1	391	P2346	Adenoid	89	15.0401	15.0401	6	3.5	0.427276	1.16147	31.0108	2.06187	0.0374537	9.50662	Low motion cells	Slight change in morphology
504	1000000266_PD1	PD1	391	P2346	Adenoid	32	5.29823	5.29822	0	0	0	5.38549	15.4745	2.92069	0.348024	14.4216	Turning and moving in place	Change in morphology through contact
505	1000000359_PD1	PD1	391	P2346	Adenoid	89	15.0401	15.0401	0	0	0	3.97415	48.0596	3.19542	0.0826922	8.0035	Turning and moving in place	Slight change in morphology
506	1000000365_PD1	PD1	391	P2346	Adenoid	33	5.46915	5.46913	0	0	0	17.4954	46.9921	8.59222	0.372304	13.2315	Turning and moving in place	Change in morphology through contact
507	1000000403_PD1	PD1	391	P2346	Adenoid	85	14.3565	14.3565	0	0	0	12.8328	97.2347	6.77288	0.131977	14.6643	Turning and moving in place	Change in morphology through contact
508	1000003746_PD1	PD1	391	P2346	Adenoid	81	13.6728	13.6728	0	0	0	5.21536	70.7674	5.17577	0.0736972	12.4742	Turning and moving in place	Slight change in morphology
509	1000003766_PD1	PD1	391	P2346	Adenoid	81	13.6728	13.6728	0	0	0	25.4637	63.9428	4.67663	0.398225	11.7455	Long Distance Movement	Change in morphology through contact
510	1000004449_PD1	PD1	391	P2346	Adenoid	37	6.15278	6.15278	1	1	0	4.01883	13.9264	2.26343	0.288577	6.94987	Low motion cells	Slight change in morphology
511	1000004841_PD1	PD1	391	P2346	Adenoid	79	13.331	13.331	5	4	0.512731	8.82361	51.9744	3.89876	0.169768	9.63097	Low motion cells	Slight change in morphology
512	1000005331_PD1	PD1	391	P2346	Adenoid	32	5.29822	5.29822	0	0	0	15.2487	44.145	8.33206	0.345423	16.5043	Long Distance Movement	Change in morphology through contact
513	1000005448_PD1	PD1	391	P2346	Adenoid	43	7.17823	7.17824	0	0	0	4.6411	47.6847	6.64296	0.097329	8.76404	Turning and moving in place	Slight change in morphology
514	1000006837_PD1	PD1	391	P2346	Adenoid	59	9.9128	9.91281	0	0	0	16.1633	65.8329	6.64121	0.245519	11.6914	Turning and moving in place	Change in morphology through contact
515	1000008427_PD1	PD1	391	P2346	Adenoid	40	6.66552	6.66551	0	0	0	5.15199	17.6906	2.65405	0.291227	9.29366	Low motion cells	Slight change in morphology
516	1000009231_PD1	PD1	391	P2346	Adenoid	48	8.03278	8.03279	0	0	0	29.0679	81.5514	10.1523	0.356436	9.50104	Long Distance Movement	Change in morphology through movement
517	1000009348_PD1	PD1	391	P2346	Adenoid	69	11.6219	11.6219	0	0	0	8.6157	29.3985	2.52957	0.293066	7.17508	Long Distance Movement	Change in morphology through movement
518	1000009946_PD1	PD1	391	P2346	Adenoid	68	11.451	11.451	0	0	0	6.53243	38.4217	3.35531	0.170019	11.6996	Turning and moving in place	Change in morphology through movement
519	1000012830_PD1	PD1	391	P2346	Adenoid	62	10.4256	10.4255	0	0	0	1.66011	47.5924	4.56498	0.0348819	13.7372	Turning and moving in place	Slight change in morphology
520	1000014147_PD1	PD1	391	P2346	Adenoid	59	9.9128	9.91281	0	0	0	2.67985	26.9202	2.71571	0.0995476	11.4497	Turning and moving in place	Change in morphology through movement
521	1000014236_PD1	PD1	391	P2346	Adenoid	51	8.54552	8.54552	0	0	0	1.41747	59.8731	7.00638	0.0236746	6.21993	Turning and moving in place	Change in morphology through contact
522	1000015125_PD1	PD1	391	P2346	Adenoid	57	9.57098	9.57098	0	0	0	3.38335	21.6128	2.25816	0.156544	6.92169	Low motion cells	Slight change in morphology
523	1000015214_PD1	PD1	391	P2346	Adenoid	57	9.57098	9.57098	0	0	0	9.29405	21.6066	2.25752	0.430148	14.2865	Long Distance Movement	Slight change in morphology
524	1000017566_PD1	PD1	391	P2346	Adenoid	41	6.83642	6.83642	11	2.09091	0.186448	3.05985	17.8511	2.61118	0.171409	9.44739	Low motion cells	Slight change in morphology
525	1000018367_PD1	PD1	391	P2346	Adenoid	50	8.37462	8.37461	4	1.75	0.128183	14.179	34.4141	4.10933	0.412012	15.9872	Turning and moving in place	Change in morphology through contact
526	1000018531_PD1	PD1	391	P2346	Adenoid	45	7.52007	7.52006	6	1.33333	0.0569701	1.6624	39.849	5.29902	0.0417176	9.26521	Low motion cells	Slight change in morphology
527	1000018866_PD1	PD1	391	P2346	Adenoid	49	8.2037	8.2037	2	1.5	0.0854552	4.45216	21.1189	2.57432	0.210813	10.9616	Turning and moving in place	Change in morphology through contact
528	1000020271_PD1	PD1	391	P2346	Adenoid	45	7.52005	7.52006	2	1	0	5.34851	44.6454	5.93685	0.1198	16.5722	Turning and moving in place	Change in morphology through contact
529	1000020399_PD1	PD1	391	P2346	Adenoid	46	7.69097	7.69097	0	0	0	4.48753	46.1506	6.00063	0.0972366	8.34083	Turning and moving in place	Slight change in morphology
530	1000021873_PD1	PD1	391	P2346	Adenoid	38	6.32368	6.32369	0	0	0	3.01895	15.6525	2.47522	0.192873	7.05584	Low motion cells	Slight change in morphology
531	1000023769_PD1	PD1	391	P2346	Adenoid	39	6.49458	6.4946	3	1.66667	0.11394	9.11773	17.3612	2.67318	0.525179	8.38611	Low motion cells	Slight change in morphology
532	1000024287_PD1	PD1	391	P2346	Adenoid	31	5.12732	5.12731	5	4	0.512731	4.35751	12.5822	2.45396	0.346322	7.88602	Low motion cells	Slight change in morphology
533	1000027522_PD1	PD1	391	P2346	Adenoid	31	5.12732	5.12731	0	0	0	3.925	16.0865	3.13741	0.243994	9.85362	Low motion cells	Slight change in morphology
534	1000000005_CD20	CD20	391	P2373	Adenoid	49	16.4211	16.421	1	1	0	3.65176	58.3403	3.55278	0.0625941	86.5882	Low motion cells	Slight change in morphology
535	1000000022_CD20	CD20	391	P2373	Adenoid	38	12.6579	12.6579	1	1	0	6.61438	37.5189	2.96407	0.176295	125.082	Turning and moving in place	Change in morphology through contact
536	1000000042_CD20	CD20	391	P2373	Adenoid	59	19.8421	19.8421	0	0	0	1.8468	32.8595	1.65605	0.056203	67.0575	Low motion cells	Slight change in morphology
537	1000000056_CD20	CD20	391	P2373	Adenoid	59	19.8421	19.8421	0	0	0	1.19647	89.0453	4.4877	0.0134367	71.3972	Turning and moving in place	Change in morphology through movement
538	1000000062_CD20	CD20	391	P2373	Adenoid	59	19.8421	19.8421	0	0	0	7.06123	54.7948	2.76154	0.128867	64.058	Turning and moving in place	Slight change in morphology
539	1000000065_CD20	CD20	391	P2373	Adenoid	50	16.7632	16.7631	1	1	0	7.36227	70.6696	4.21577	0.104179	60.4407	Turning and moving in place	Change in morphology through movement
540	1000000084_CD20	CD20	391	P2373	Adenoid	51	17.1052	17.1053	0	0	0	5.72811	25.7062	1.50282	0.22283	49.2098	Low motion cells	Slight change in morphology
541	1000000106_CD20	CD20	391	P2373	Adenoid	33	10.9474	10.9474	0	0	0	3.61678	20.5281	1.87516	0.176187	33.433	Low motion cells	Slight change in morphology
542	1000000110_CD20	CD20	391	P2373	Adenoid	46	15.3947	15.3947	3	1.33333	0.114035	29.0266	82.5968	5.36526	0.351425	72.2571	Long Distance Movement	Change in morphology through movement
543	1000000115_CD20	CD20	391	P2373	Adenoid	59	19.8421	19.8421	3	2	0.342105	15.4583	54.9895	2.77135	0.281113	71.5041	Turning and moving in place	Change in morphology through contact
544	1000000119_CD20	CD20	391	P2373	Adenoid	19	6.15792	6.15789	0	0	0	8.25177	24.2604	3.9397	0.340134	77.5278	Turning and moving in place	Change in morphology through contact
545	1000000121_CD20	CD20	391	P2373	Adenoid	16	5.1316	5.13158	2	1.5	0.171053	1.75086	19.8073	3.85987	0.0883945	74.6147	Low motion cells	Slight change in morphology
546	1000000126_CD20	CD20	391	P2373	Adenoid	59	19.8421	19.8421	0	0	0	18.4492	114.929	5.7922	0.160527	114.214	Turning and moving in place	Change in morphology through movement
547	1000000129_CD20	CD20	391	P2373	Adenoid	59	19.8421	19.8421	1	3	0.68421	24.2556	66.8466	3.36893	0.362855	114.815	Long Distance Movement	Change in morphology through movement
548	1000000135_CD20	CD20	391	P2373	Adenoid	18	5.81582	5.81579	1	2	0.342105	5.07337	22.2815	3.83119	0.227694	106.111	Low motion cells	Change in morphology through contact
549	1000000189_CD20	CD20	391	P2373	Adenoid	27	8.89477	8.89473	1	1	0	3.31767	34.3966	3.86706	0.0964534	100.599	Low motion cells	Slight change in morphology
550	1000000194_CD20	CD20	391	P2373	Adenoid	20	6.50003	6.5	0	0	0	5.83372	27.6477	4.25346	0.211002	49.7071	Turning and moving in place	Slight change in morphology
551	1000000203_CD20	CD20	391	P2373	Adenoid	28	9.23687	9.23684	3	3.33333	0.798245	30.8023	58.2614	6.30748	0.528692	77.9398	Long Distance Movement	Change in morphology through movement
552	1000000207_CD20	CD20	391	P2373	Adenoid	59	19.8421	19.8421	0	0	0	15.3378	76.7679	3.86894	0.199795	72.4193	Turning and moving in place	Change in morphology through movement
553	1000000221_CD20	CD20	391	P2373	Adenoid	22	7.18423	7.18421	0	0	0	8.14988	34.0034	4.73307	0.239678	62.1742	Turning and moving in place	Change in morphology through movement
554	1000000224_CD20	CD20	391	P2373	Adenoid	23	7.52635	7.52631	1	1	0	11.8455	31.5437	4.1911	0.375527	93.9845	Turning and moving in place	Change in morphology through movement
555	1000000230_CD20	CD20	391	P2373	Adenoid	19	6.15792	6.15789	0	0	0	3.91856	49.9854	8.11726	0.078394	58.3039	Turning and moving in place	Change in morphology through contact
556	1000000231_CD20	CD20	391	P2373	Adenoid	24	7.86845	7.86842	1	1	0	9.49733	45.4223	5.77271	0.20909	86.9663	Turning and moving in place	Change in morphology through contact
557	1000000232_CD20	CD20	391	P2373	Adenoid	18	5.81582	5.81579	0	0	0	5.39874	23.4602	4.03386	0.230124	76.6918	Turning and moving in place	Slight change in morphology
558	1000000257_CD20	CD20	391	P2373	Adenoid	20	6.50003	6.5	1	1	0	6.99077	40.139	6.17521	0.174164	54.0114	Turning and moving in place	Change in morphology through contact
559	1000000275_CD20	CD20	391	P2373	Adenoid	59	19.8421	19.8421	2	1	0	8.6347	86.6697	4.36797	0.0996277	57.5476	Turning and moving in place	Change in morphology through contact
560	1000000292_CD20	CD20	391	P2373	Adenoid	18	5.81582	5.81579	0	0	0	6.04919	19.134	3.28999	0.316149	63.1467	Turning and moving in place	Change in morphology through movement
561	1000000299_CD20	CD20	391	P2373	Adenoid	43	14.3684	14.3684	1	1	0	9.68185	64.6504	4.49947	0.149757	78.0056	Turning and moving in place	Change in morphology through contact
562	1000000321_CD20	CD20	391	P2373	Adenoid	18	5.81582	5.81579	1	1	0	17.292	29.163	5.01443	0.592944	49.7476	Long Distance Movement	Change in morphology through movement
563	1000000357_CD20	CD20	391	P2373	Adenoid	16	5.1316	5.13158	0	0	0	11.9049	26.3288	5.13072	0.452164	72.0733	Turning and moving in place	Change in morphology through movement
564	1000000359_CD20	CD20	391	P2373	Adenoid	59	19.8421	19.8421	0	0	0	11.2956	41.3767	2.0853	0.272995	107.543	Turning and moving in place	Change in morphology through contact
565	1000000364_CD20	CD20	391	P2373	Adenoid	59	19.8421	19.8421	0	0	0	10.2464	35.4211	1.78515	0.289273	54.9702	Long Distance Movement	Change in morphology through contact
566	1000000368_CD20	CD20	391	P2373	Adenoid	59	19.8421	19.8421	0	0	0	4.71501	97.1773	4.89753	0.0485196	100.173	Turning and moving in place	Change in morphology through movement
567	1000000370_CD20	CD20	391	P2373	Adenoid	31	10.2632	10.2632	0	0	0	6.63113	36.3368	3.5405	0.182491	52.1746	Turning and moving in place	Slight change in morphology
568	1000000371_CD20	CD20	391	P2373	Adenoid	59	19.8421	19.8421	0	0	0	10.0196	61.1187	3.08026	0.163937	83.5027	Turning and moving in place	Slight change in morphology
569	1000000372_CD20	CD20	391	P2373	Adenoid	57	19.1579	19.1579	0	0	0	8.52066	64.8549	3.38529	0.13138	52.5449	Turning and moving in place	Change in morphology through movement
570	1000000378_CD20	CD20	391	P2373	Adenoid	28	9.23687	9.23684	3	3.33333	0.798245	12.7053	20.1836	2.18511	0.629487	47.9487	Turning and moving in place	Change in morphology through movement
571	1000000382_CD20	CD20	391	P2373	Adenoid	59	19.8421	19.8421	0	0	0	13.7951	64.4768	3.24949	0.213954	60.9562	Long Distance Movement	Change in morphology through movement
572	1000000394_CD20	CD20	391	P2373	Adenoid	25	8.21055	8.21052	0	0	0	1.80724	16.0079	1.94968	0.112897	49.7865	Low motion cells	Slight change in morphology
573	1000000395_CD20	CD20	391	P2373	Adenoid	58	19.5	19.5	4	1	0	7.21698	56.0159	2.87261	0.128838	84.7604	Turning and moving in place	Change in morphology through contact
574	1000000401_CD20	CD20	391	P2373	Adenoid	54	18.1316	18.1316	1	1	0	26.4728	58.4316	3.22264	0.453056	113.637	Long Distance Movement	Change in morphology through movement
575	1000000410_CD20	CD20	391	P2373	Adenoid	26	8.55265	8.55263	3	1	0	10.6899	35.948	4.20314	0.297372	57.1708	Turning and moving in place	Change in morphology through contact
576	1000000412_CD20	CD20	391	P2373	Adenoid	59	19.8421	19.8421	5	1	0	3.22922	64.5109	3.25121	0.050057	79.1824	Turning and moving in place	Change in morphology through contact
577	1000000414_CD20	CD20	391	P2373	Adenoid	59	19.8421	19.8421	0	0	0	14.4264	32.4727	1.63656	0.444264	75.7515	Long Distance Movement	Change in morphology through contact
578	1000000417_CD20	CD20	391	P2373	Adenoid	20	6.50003	6.5	3	3.33333	0.798245	2.93801	20.8152	3.20232	0.141147	89.6861	Low motion cells	Slight change in morphology
579	1000000420_CD20	CD20	391	P2373	Adenoid	59	19.8421	19.8421	1	2	0.342105	2.8811	36.011	1.81488	0.0800061	126.868	Low motion cells	Slight change in morphology
580	1000000422_CD20	CD20	391	P2373	Adenoid	33	10.9474	10.9474	0	0	0	2.83065	20.1604	1.84157	0.140407	72.9205	Low motion cells	Slight change in morphology
581	1000000423_CD20	CD20	391	P2373	Adenoid	20	6.50003	6.5	3	2.33333	0.45614	3.18009	10.9617	1.68641	0.29011	96.3538	Low motion cells	Slight change in morphology
582	1000000428_CD20	CD20	391	P2373	Adenoid	59	19.8421	19.8421	0	0	0	4.42408	17.8743	0.900829	0.24751	71.4517	Low motion cells	Slight change in morphology
583	1000000429_CD20	CD20	391	P2373	Adenoid	27	8.89477	8.89473	2	1.5	0.171053	8.54864	29.4817	3.31449	0.289965	74.7078	Turning and moving in place	Change in morphology through contact
584	1000000431_CD20	CD20	391	P2373	Adenoid	36	11.9737	11.9737	2	1	0	6.04082	36.8854	3.08054	0.163773	106.452	Turning and moving in place	Change in morphology through contact
585	1000000434_CD20	CD20	391	P2373	Adenoid	59	19.8421	19.8421	11	2	0.342105	4.87364	26.3465	1.32781	0.184982	81.0599	Low motion cells	Slight change in morphology
586	1000000439_CD20	CD20	391	P2373	Adenoid	59	19.8421	19.8421	5	6	1.71053	6.91015	33.7931	1.7031	0.204484	63.112	Turning and moving in place	Change in morphology through contact
587	1000000443_CD20	CD20	391	P2373	Adenoid	59	19.8421	19.8421	1	1	0	10.2415	61.8866	3.11895	0.165488	72.5293	Turning and moving in place	Change in morphology through contact
588	1000000444_CD20	CD20	391	P2373	Adenoid	21	6.84213	6.8421	2	1	0	10.9173	26.9768	3.94274	0.404692	67.7988	Turning and moving in place	Change in morphology through movement
589	1000000445_CD20	CD20	391	P2373	Adenoid	59	19.8421	19.8421	0	0	0	10.0044	30.8428	1.55441	0.324366	100.917	Long Distance Movement	Slight change in morphology
590	1000000446_CD20	CD20	391	P2373	Adenoid	59	19.8421	19.8421	1	1	0	6.97163	50.5137	2.54578	0.138015	110.34	Turning and moving in place	Slight change in morphology
591	1000000450_CD20	CD20	391	P2373	Adenoid	59	19.8421	19.8421	8	4.5	1.19737	7.96647	32.8384	1.65499	0.242596	79.6685	Turning and moving in place	Change in morphology through contact
592	1000000454_CD20	CD20	391	P2373	Adenoid	59	19.8421	19.8421	1	1	0	9.78455	76.8153	3.87133	0.127378	103.58	Turning and moving in place	Change in morphology through movement
593	1000000456_CD20	CD20	391	P2373	Adenoid	57	19.1579	19.1579	8	2	0.342105	11.5968	39.3361	2.05326	0.294813	53.9739	Turning and moving in place	Change in morphology through contact
594	1000000457_CD20	CD20	391	P2373	Adenoid	38	12.6579	12.6579	6	2.16667	0.399123	9.1418	74.7887	5.90846	0.122235	99.7371	Turning and moving in place	Change in morphology through contact
595	1000000460_CD20	CD20	391	P2373	Adenoid	25	8.21055	8.21052	0	0	0	8.84836	15.9564	1.94341	0.554533	57.98	Turning and moving in place	Slight change in morphology
596	1000000462_CD20	CD20	391	P2373	Adenoid	25	8.21055	8.21052	2	1	0	7.77388	27.8198	3.3883	0.279437	57.7454	Turning and moving in place	Change in morphology through contact
597	1000000463_CD20	CD20	391	P2373	Adenoid	59	19.8421	19.8421	5	1.4	0.136842	4.36523	20.5619	1.03628	0.212297	98.8539	Low motion cells	Slight change in morphology
598	1000000464_CD20	CD20	391	P2373	Adenoid	34	11.2895	11.2895	1	1	0	6.53466	51.6746	4.57723	0.126458	89.363	Turning and moving in place	Change in morphology through movement
599	1000000465_CD20	CD20	391	P2373	Adenoid	59	19.8421	19.8421	8	5.125	1.41118	5.27034	56.3736	2.84111	0.0934895	105.028	Turning and moving in place	Slight change in morphology
600	1000000466_CD20	CD20	391	P2373	Adenoid	59	19.8421	19.8421	10	2.4	0.478947	7.53579	63.2063	3.18547	0.119225	64.2096	Turning and moving in place	Change in morphology through contact
601	1000000469_CD20	CD20	391	P2373	Adenoid	32	10.6053	10.6053	1	1	0	6.10735	19.2899	1.81889	0.316609	86.9375	Low motion cells	Slight change in morphology
602	1000000470_CD20	CD20	391	P2373	Adenoid	58	19.5	19.5	3	1.66667	0.22807	6.89363	33.4254	1.71412	0.206239	102.629	Low motion cells	Change in morphology through contact
603	1000000471_CD20	CD20	391	P2373	Adenoid	59	19.8421	19.8421	9	1.77778	0.266082	7.07237	36.8945	1.85941	0.191692	90.4099	Turning and moving in place	Slight change in morphology
604	1000000473_CD20	CD20	391	P2373	Adenoid	19	6.15792	6.15789	0	0	0	2.57107	7.09953	1.15291	0.362147	49.7305	Low motion cells	Slight change in morphology
605	1000000475_CD20	CD20	391	P2373	Adenoid	18	5.81582	5.81579	0	0	0	1.83573	18.7133	3.21766	0.0980972	91.8207	Low motion cells	Slight change in morphology
606	1000000479_CD20	CD20	391	P2373	Adenoid	59	19.8421	19.8421	3	2.66667	0.570175	11.4162	29.9119	1.50749	0.381661	91.3618	Long Distance Movement	Change in morphology through contact
607	1000000483_CD20	CD20	391	P2373	Adenoid	59	19.8421	19.8421	0	0	0	5.66265	46.7457	2.35588	0.121137	94.4071	Turning and moving in place	Change in morphology through movement
608	1000000488_CD20	CD20	391	P2373	Adenoid	18	5.81582	5.81579	0	0	0	2.25323	19.0992	3.28401	0.117975	80.0363	Low motion cells	Slight change in morphology
609	1000000497_CD20	CD20	391	P2373	Adenoid	30	9.92107	9.92105	8	1	0	8.60354	59.431	5.99039	0.144765	66.8663	Turning and moving in place	Change in morphology through contact
610	1000000498_CD20	CD20	391	P2373	Adenoid	24	7.86845	7.86842	2	1.5	0.171053	15.4096	42.6299	5.41783	0.361474	59.1586	Long Distance Movement	Change in morphology through movement
611	1000000502_CD20	CD20	391	P2373	Adenoid	27	8.89477	8.89473	0	0	0	7.56759	32.1484	3.6143	0.235396	79.6623	Turning and moving in place	Change in morphology through contact
612	1000000505_CD20	CD20	391	P2373	Adenoid	36	11.9737	11.9737	0	0	0	15.2135	47.8723	3.99812	0.317794	80.9419	Long Distance Movement	Change in morphology through movement
613	1000000513_CD20	CD20	391	P2373	Adenoid	50	16.7632	16.7631	0	0	0	6.94056	30.4505	1.81651	0.227929	92.6688	Low motion cells	Slight change in morphology
614	1000000515_CD20	CD20	391	P2373	Adenoid	59	19.8421	19.8421	1	2	0.342105	8.95068	47.8807	2.41308	0.186937	111.75	Turning and moving in place	Change in morphology through contact
615	1000000523_CD20	CD20	391	P2373	Adenoid	59	19.8421	19.8421	5	1.4	0.136842	7.30329	47.2322	2.3804	0.154625	67.0869	Turning and moving in place	Change in morphology through contact
616	1000000524_CD20	CD20	391	P2373	Adenoid	17	5.47372	5.47368	0	0	0	9.85368	26.1483	4.77706	0.376839	65.1058	Turning and moving in place	Change in morphology through movement
617	1000000525_CD20	CD20	391	P2373	Adenoid	27	8.89477	8.89473	0	0	0	3.16188	14.6501	1.64705	0.215826	41.1902	Low motion cells	Slight change in morphology
618	1000000526_CD20	CD20	391	P2373	Adenoid	59	19.8421	19.8421	0	0	0	4.90555	58.996	2.97327	0.0831506	74.6706	Turning and moving in place	Change in morphology through movement
619	1000000531_CD20	CD20	391	P2373	Adenoid	59	19.8421	19.8421	12	1.41667	0.142544	1.73018	40.2769	2.02987	0.0429571	77.0316	Low motion cells	Slight change in morphology
620	1000000532_CD20	CD20	391	P2373	Adenoid	45	15.0531	15.0526	12	1.08333	0.0285088	4.67027	63.0299	4.18717	0.0740962	61.7031	Turning and moving in place	Change in morphology through contact
621	1000000535_CD20	CD20	391	P2373	Adenoid	23	7.52635	7.52631	6	1	0	1.91694	12.2878	1.63264	0.156003	47.0582	Low motion cells	Slight change in morphology
622	1000000537_CD20	CD20	391	P2373	Adenoid	23	7.52635	7.52631	0	0	0	16.0774	23.4946	3.12165	0.684304	60.4094	Long Distance Movement	Change in morphology through movement
623	1000000544_CD20	CD20	391	P2373	Adenoid	38	12.6579	12.6579	0	0	0	4.92752	49.8665	3.93955	0.0988143	78.775	Turning and moving in place	Change in morphology through movement
624	1000000552_CD20	CD20	391	P2373	Adenoid	59	19.8421	19.8421	4	1.25	0.0855263	8.76919	62.9961	3.17487	0.139202	81.0663	Turning and moving in place	Change in morphology through contact
625	1000000555_CD20	CD20	391	P2373	Adenoid	24	7.86845	7.86842	2	2	0.342105	17.835	43.4972	5.52805	0.410027	60.6721	Long Distance Movement	Change in morphology through movement
626	1000000557_CD20	CD20	391	P2373	Adenoid	46	15.3947	15.3947	9	1.44444	0.152047	13.2808	53.392	3.4682	0.248741	65.7031	Turning and moving in place	Change in morphology through contact
627	1000000558_CD20	CD20	391	P2373	Adenoid	30	9.92107	9.92105	12	2	0.342105	9.93029	34.6223	3.48978	0.286818	67.1658	Turning and moving in place	Change in morphology through contact
628	1000000561_CD20	CD20	391	P2373	Adenoid	42	14.0263	14.0263	0	0	0	13.7475	37.2099	2.65287	0.369459	47.1815	Long Distance Movement	Change in morphology through contact
629	1000000562_CD20	CD20	391	P2373	Adenoid	58	19.5	19.5	0	0	0	8.03784	38.2793	1.96304	0.209979	45.2814	Turning and moving in place	Change in morphology through contact
630	1000000563_CD20	CD20	391	P2373	Adenoid	20	6.50003	6.5	5	1.4	0.136842	8.35929	31.0056	4.77007	0.269606	53.2325	Turning and moving in place	Change in morphology through contact
631	1000000570_CD20	CD20	391	P2373	Adenoid	21	6.84213	6.8421	0	0	0	4.78029	15.8337	2.31415	0.301906	45.0813	Low motion cells	Slight change in morphology
632	1000000571_CD20	CD20	391	P2373	Adenoid	18	5.81582	5.81579	1	1	0	11.4201	42.7408	7.34906	0.267194	57.4637	Turning and moving in place	Change in morphology through contact
633	1000000574_CD20	CD20	391	P2373	Adenoid	24	7.86845	7.86842	0	0	0	15.7397	39.4992	5.01994	0.398482	50.3811	Long Distance Movement	Change in morphology through movement
634	1000000578_CD20	CD20	391	P2373	Adenoid	59	19.8421	19.8421	0	0	0	3.55554	71.6767	3.61236	0.0496053	86.879	Turning and moving in place	Change in morphology through movement
635	1000000587_CD20	CD20	391	P2373	Adenoid	46	15.3947	15.3947	3	1	0	22.1781	84.9956	5.52108	0.260932	58.3799	Long Distance Movement	Change in morphology through contact
636	1000000588_CD20	CD20	391	P2373	Adenoid	18	5.81582	5.81579	5	1	0	2.83099	25.5643	4.39565	0.11074	75.1699	Low motion cells	Change in morphology through contact
637	1000000591_CD20	CD20	391	P2373	Adenoid	46	15.3947	15.3947	2	1.5	0.171053	24.1378	72.0608	4.68088	0.334965	67.4735	Long Distance Movement	Change in morphology through movement
638	1000000595_CD20	CD20	391	P2373	Adenoid	59	19.8421	19.8421	0	0	0	1.53401	78.2509	3.94368	0.0196038	63.2936	Turning and moving in place	Change in morphology through movement
639	1000000600_CD20	CD20	391	P2373	Adenoid	27	8.89477	8.89473	1	1	0	20.1153	54.4509	6.12168	0.36942	58.9529	Long Distance Movement	Change in morphology through movement
640	1000000602_CD20	CD20	391	P2373	Adenoid	34	11.2895	11.2895	12	1.58333	0.199561	8.13615	25.9659	2.30001	0.31334	67.5638	Low motion cells	Change in morphology through contact
641	1000000603_CD20	CD20	391	P2373	Adenoid	21	6.84213	6.8421	1	1	0	10.1493	18.1567	2.65366	0.558983	50.327	Turning and moving in place	Change in morphology through movement
642	1000000604_CD20	CD20	391	P2373	Adenoid	53	17.7895	17.7895	2	1	0	8.60943	50.5216	2.83998	0.170411	37.7401	Turning and moving in place	Change in morphology through contact
643	1000000607_CD20	CD20	391	P2373	Adenoid	38	12.6579	12.6579	2	3	0.68421	7.00644	38.8289	3.06756	0.180444	56.7675	Turning and moving in place	Change in morphology through contact
644	1000000613_CD20	CD20	391	P2373	Adenoid	59	19.8421	19.8421	0	0	0	3.34957	43.2396	2.17918	0.0774654	43.8532	Low motion cells	Slight change in morphology
645	1000000617_CD20	CD20	391	P2373	Adenoid	58	19.5	19.5	0	0	0	14.5124	71.5318	3.6683	0.202881	53.6673	Turning and moving in place	Change in morphology through movement
646	1000000623_CD20	CD20	391	P2373	Adenoid	28	9.23687	9.23684	0	0	0	7.51014	19.9652	2.16147	0.376162	45.5871	Turning and moving in place	Slight change in morphology
647	1000000627_CD20	CD20	391	P2373	Adenoid	59	19.8421	19.8421	0	0	0	16.1446	64.0756	3.22928	0.251961	113.181	Long Distance Movement	Change in morphology through movement
648	1000000633_CD20	CD20	391	P2373	Adenoid	38	12.6579	12.6579	1	1	0	14.4807	42.7262	3.37546	0.338918	59.6777	Turning and moving in place	Change in morphology through movement
649	1000000640_CD20	CD20	391	P2373	Adenoid	23	7.52635	7.52631	2	1	0	6.54853	28.7257	3.81668	0.227968	69.279	Turning and moving in place	Change in morphology through contact
650	1000000653_CD20	CD20	391	P2373	Adenoid	34	11.2895	11.2895	1	1	0	8.76078	43.0883	3.81667	0.203322	50.818	Turning and moving in place	Change in morphology through contact
651	1000000657_CD20	CD20	391	P2373	Adenoid	21	6.84213	6.8421	2	1	0	10.0705	31.8636	4.65697	0.31605	59.5791	Turning and moving in place	Change in morphology through contact
652	1000000665_CD20	CD20	391	P2373	Adenoid	32	10.6053	10.6053	5	2.8	0.615789	13.5649	28.7343	2.70944	0.472078	79.5121	Turning and moving in place	Slight change in morphology
653	1000000700_CD20	CD20	391	P2373	Adenoid	27	8.89477	8.89473	1	1	0	4.48898	16.0283	1.80199	0.280065	50.3924	Low motion cells	Slight change in morphology
654	1000000711_CD20	CD20	391	P2373	Adenoid	58	19.5	19.5	6	1.16667	0.0570175	18.8048	83.711	4.29288	0.22464	115.717	Long Distance Movement	Change in morphology through contact
655	1000000715_CD20	CD20	391	P2373	Adenoid	24	7.86845	7.86842	0	0	0	5.0791	35.6777	4.53427	0.142361	55.7784	Turning and moving in place	Slight change in morphology
656	1000000726_CD20	CD20	391	P2373	Adenoid	18	5.81582	5.81579	0	0	0	4.99754	14.5911	2.50886	0.342506	69.7805	Low motion cells	Slight change in morphology
657	1000000727_CD20	CD20	391	P2373	Adenoid	59	19.8421	19.8421	1	1	0	6.80281	75.9534	3.82789	0.0895656	76.2561	Turning and moving in place	Slight change in morphology
658	1000000729_CD20	CD20	391	P2373	Adenoid	49	16.4211	16.421	5	1	0	11.1265	51.9586	3.16415	0.214142	83.576	Turning and moving in place	Change in morphology through contact
659	1000000730_CD20	CD20	391	P2373	Adenoid	28	9.23687	9.23684	3	1.33333	0.114035	7.77165	21.7021	2.34951	0.358105	73.9686	Low motion cells	Change in morphology through contact
660	1000000731_CD20	CD20	391	P2373	Adenoid	38	12.6579	12.6579	0	0	0	1.31343	16.5889	1.31056	0.079175	85.3649	Low motion cells	Slight change in morphology
661	1000000732_CD20	CD20	391	P2373	Adenoid	50	16.7632	16.7631	1	1	0	7.03469	34.2908	2.0456	0.205148	76.6329	Turning and moving in place	Change in morphology through contact
662	1000000733_CD20	CD20	391	P2373	Adenoid	59	19.8421	19.8421	0	0	0	2.24263	25.9137	1.306	0.086542	121.354	Low motion cells	Slight change in morphology
663	1000000734_CD20	CD20	391	P2373	Adenoid	59	19.8421	19.8421	12	2.08333	0.370614	3.52188	37.2221	1.87591	0.0946181	86.9157	Low motion cells	Slight change in morphology
664	1000000735_CD20	CD20	391	P2373	Adenoid	59	19.8421	19.8421	1	1	0	6.46732	42.1085	2.12218	0.153587	60.9002	Turning and moving in place	Slight change in morphology
665	1000000738_CD20	CD20	391	P2373	Adenoid	59	19.8421	19.8421	0	0	0	6.19253	57.1649	2.88099	0.108327	47.5612	Low motion cells	Change in morphology through movement
666	1000000743_CD20	CD20	391	P2373	Adenoid	24	7.86845	7.86842	1	1	0	4.59993	24.0442	3.05578	0.191311	115.194	Low motion cells	Slight change in morphology
667	1000000745_CD20	CD20	391	P2373	Adenoid	45	15.0531	15.0526	1	1	0	21.3271	51.297	3.40774	0.415757	77.8376	Long Distance Movement	Change in morphology through movement
668	1000000750_CD20	CD20	391	P2373	Adenoid	42	14.0263	14.0263	0	0	0	12.3307	53.4883	3.81342	0.23053	53.4408	Turning and moving in place	Change in morphology through movement
669	1000000755_CD20	CD20	391	P2373	Adenoid	59	19.8421	19.8421	1	1	0	3.19864	57.4823	2.89699	0.0556457	71.2321	Low motion cells	Slight change in morphology
670	1000000756_CD20	CD20	391	P2373	Adenoid	35	11.6316	11.6316	0	0	0	5.24077	60.8618	5.23245	0.0861093	60.0256	Turning and moving in place	Change in morphology through movement
671	1000000758_CD20	CD20	391	P2373	Adenoid	59	19.8421	19.8421	0	0	0	16.3414	50.4433	2.54224	0.323957	54.2356	Long Distance Movement	Change in morphology through movement
672	1000000760_CD20	CD20	391	P2373	Adenoid	57	19.1579	19.1579	17	1.82353	0.281734	5.42557	42.2855	2.20721	0.128308	41.9913	Low motion cells	Slight change in morphology
673	1000000761_CD20	CD20	391	P2373	Adenoid	28	9.23687	9.23684	1	1	0	8.91985	32.7892	3.54982	0.272036	41.4605	Turning and moving in place	Change in morphology through movement
674	1000000762_CD20	CD20	391	P2373	Adenoid	37	12.3158	12.3158	1	1	0	6.5402	36.5701	2.96936	0.17884	84.6674	Turning and moving in place	Change in morphology through contact
675	1000000763_CD20	CD20	391	P2373	Adenoid	22	7.18423	7.18421	1	1	0	6.19512	17.9284	2.49552	0.345548	68.7972	Low motion cells	Slight change in morphology
676	1000000764_CD20	CD20	391	P2373	Adenoid	20	6.50003	6.5	0	0	0	7.61507	17.6989	2.7229	0.430256	51.718	Turning and moving in place	Change in morphology through contact
677	1000000765_CD20	CD20	391	P2373	Adenoid	53	17.7895	17.7895	8	2.625	0.555921	4.27634	85.1851	4.78851	0.0502006	44.4918	Turning and moving in place	Change in morphology through contact
678	1000000784_CD20	CD20	391	P2373	Adenoid	46	15.3947	15.3947	3	1.33333	0.114035	8.70585	55.4242	3.6002	0.157077	68.3873	Turning and moving in place	Change in morphology through contact
679	1000000790_CD20	CD20	391	P2373	Adenoid	23	7.52635	7.52631	2	1	0	1.67602	20.0992	2.67051	0.0833874	71.6445	Low motion cells	Slight change in morphology
680	1000000793_CD20	CD20	391	P2373	Adenoid	29	9.57897	9.57894	0	0	0	15.2662	48.9824	5.11354	0.311667	98.0321	Long Distance Movement	Change in morphology through movement
681	1000000797_CD20	CD20	391	P2373	Adenoid	59	19.8421	19.8421	2	1	0	12.7387	66.0514	3.32885	0.19286	77.5354	Turning and moving in place	Change in morphology through movement
682	1000000808_CD20	CD20	391	P2373	Adenoid	26	8.55265	8.55263	2	1	0	17.5421	30.863	3.60859	0.568385	60.5854	Long Distance Movement	Change in morphology through movement
683	1000000810_CD20	CD20	391	P2373	Adenoid	23	7.52635	7.52631	1	1	0	15.939	51.5385	6.84774	0.309264	59.794	Turning and moving in place	Change in morphology through movement
684	1000000814_CD20	CD20	391	P2373	Adenoid	32	10.6053	10.6053	4	1.25	0.0855263	1.46238	50.7828	4.78845	0.0287968	67.8634	Turning and moving in place	Change in morphology through contact
685	1000000825_CD20	CD20	391	P2373	Adenoid	18	5.81582	5.81579	0	0	0	13.5284	27.2046	4.67769	0.497284	78.8038	Turning and moving in place	Change in morphology through movement
686	1000000828_CD20	CD20	391	P2373	Adenoid	59	19.8421	19.8421	1	1	0	4.45218	34.2799	1.72763	0.129877	91.1386	Low motion cells	Slight change in morphology
687	1000000836_CD20	CD20	391	P2373	Adenoid	31	10.2632	10.2632	1	1	0	15.2854	81.5944	7.95021	0.187334	98.4854	Turning and moving in place	Change in morphology through movement
688	1000000850_CD20	CD20	391	P2373	Adenoid	33	10.9474	10.9474	3	1	0	14.1244	47.842	4.37017	0.295231	94.8966	Turning and moving in place	Change in morphology through contact
689	1000000858_CD20	CD20	391	P2373	Adenoid	59	19.8421	19.8421	0	0	0	10.2995	47.2499	2.3813	0.217979	59.5286	Turning and moving in place	Change in morphology through contact
690	1000000908_CD20	CD20	391	P2373	Adenoid	56	18.8158	18.8158	2	1	0	24.8292	82.9428	4.40815	0.299354	91.1475	Long Distance Movement	Change in morphology through movement
691	1000000909_CD20	CD20	391	P2373	Adenoid	29	9.57897	9.57894	2	1.5	0.171053	1.64002	40.5672	4.23503	0.0404272	63.5558	Turning and moving in place	Change in morphology through contact
692	1000000918_CD20	CD20	391	P2373	Adenoid	39	13	13	2	1	0	10.3312	57.0283	4.38679	0.181158	42.0814	Turning and moving in place	Change in morphology through contact
693	1000000930_CD20	CD20	391	P2373	Adenoid	45	15.0531	15.0526	6	1.66667	0.22807	16.9262	71.6703	4.76117	0.236168	65.7025	Turning and moving in place	Change in morphology through contact
694	1000000934_CD20	CD20	391	P2373	Adenoid	59	19.8421	19.8421	3	1.33333	0.114035	27.8281	93.8815	4.73143	0.296418	65.0748	Long Distance Movement	Change in morphology through contact
695	1000000935_CD20	CD20	391	P2373	Adenoid	30	9.92107	9.92105	4	1	0	14.5003	48.1792	4.85626	0.300966	62.33	Turning and moving in place	Change in morphology through contact
696	1000000938_CD20	CD20	391	P2373	Adenoid	40	13.3421	13.3421	3	1	0	13.5167	45.3513	3.39911	0.298044	70.4873	Turning and moving in place	Change in morphology through movement
697	1000000940_CD20	CD20	391	P2373	Adenoid	18	5.81582	5.81579	1	1	0	6.4444	27.7449	4.77059	0.232274	58.9221	Turning and moving in place	Change in morphology through contact
698	1000000942_CD20	CD20	391	P2373	Adenoid	25	8.21055	8.21052	0	0	0	15.4609	67.1552	8.17914	0.230226	48.2497	Turning and moving in place	Change in morphology through contact
699	1000000963_CD20	CD20	391	P2373	Adenoid	18	5.81582	5.81579	2	1.5	0.171053	15.4692	28.8075	4.9533	0.536985	57.7113	Long Distance Movement	Change in morphology through movement
700	1000000985_CD20	CD20	391	P2373	Adenoid	20	6.50003	6.5	0	0	0	8.16129	32.8358	5.05163	0.248549	76.227	Turning and moving in place	Change in morphology through contact
701	1000000996_CD20	CD20	391	P2373	Adenoid	24	7.86845	7.86842	1	1	0	2.15983	30.2485	3.84427	0.0714029	67.7167	Turning and moving in place	Change in morphology through contact
702	1000000999_CD20	CD20	391	P2373	Adenoid	27	8.89477	8.89473	0	0	0	3.9491	29.7784	3.34786	0.132616	57.293	Low motion cells	Slight change in morphology
703	1000001012_CD20	CD20	391	P2373	Adenoid	54	18.1316	18.1316	2	1	0	10.204	64.6758	3.56703	0.157771	61.9376	Turning and moving in place	Change in morphology through contact
704	1000001017_CD20	CD20	391	P2373	Adenoid	43	14.3684	14.3684	1	1	0	4.27328	62.6281	4.35873	0.0682327	60.056	Turning and moving in place	Slight change in morphology
705	1000001038_CD20	CD20	391	P2373	Adenoid	59	19.8421	19.8421	0	0	0	20.9444	121.928	6.14493	0.171776	51.6495	Long Distance Movement	Change in morphology through movement
706	1000001050_CD20	CD20	391	P2373	Adenoid	58	19.5	19.5	4	1.25	0.0855263	13.8006	77.1447	3.95614	0.178892	47.0758	Turning and moving in place	Change in morphology through contact
707	1000001051_CD20	CD20	391	P2373	Adenoid	35	11.6316	11.6316	0	0	0	10.499	48.8825	4.20257	0.214779	54.9684	Turning and moving in place	Change in morphology through movement
708	1000001088_CD20	CD20	391	P2373	Adenoid	46	15.3947	15.3947	1	1	0	11.109	38.9027	2.52701	0.285559	75.474	Long Distance Movement	Change in morphology through contact
709	1000001104_CD20	CD20	391	P2373	Adenoid	45	15.0531	15.0526	1	1	0	9.98757	40.766	2.70815	0.244997	81.801	Turning and moving in place	Change in morphology through contact
710	1000001105_CD20	CD20	391	P2373	Adenoid	59	19.8421	19.8421	0	0	0	9.12294	17.4164	0.877751	0.523813	126.273	Turning and moving in place	Slight change in morphology
711	1000001107_CD20	CD20	391	P2373	Adenoid	36	11.9737	11.9737	2	1	0	5.42973	21.191	1.7698	0.256227	87.3384	Low motion cells	Slight change in morphology
712	1000001108_CD20	CD20	391	P2373	Adenoid	41	13.6842	13.6842	1	1	0	7.24375	17.0364	1.24497	0.425192	71.9665	Low motion cells	Change in morphology through contact
713	1000001109_CD20	CD20	391	P2373	Adenoid	33	10.9474	10.9474	2	1	0	6.06203	30.6287	2.79781	0.19792	62.539	Turning and moving in place	Change in morphology through contact
714	1000001110_CD20	CD20	391	P2373	Adenoid	59	19.8421	19.8421	0	0	0	8.53673	44.1028	2.22269	0.193564	89.2833	Turning and moving in place	Slight change in morphology
715	1000001111_CD20	CD20	391	P2373	Adenoid	41	13.6842	13.6842	0	0	0	10.7992	80.3222	5.86969	0.134449	47.428	Turning and moving in place	Change in morphology through movement
716	1000001113_CD20	CD20	391	P2373	Adenoid	50	16.7632	16.7631	0	0	0	6.31866	18.3715	1.09594	0.343939	89.0807	Low motion cells	Slight change in morphology
717	1000001116_CD20	CD20	391	P2373	Adenoid	50	16.7632	16.7631	1	1	0	10.9823	41.843	2.49613	0.262464	72.6853	Turning and moving in place	Change in morphology through contact
718	1000001117_CD20	CD20	391	P2373	Adenoid	59	19.8421	19.8421	0	0	0	8.94615	49.5095	2.49518	0.180696	74.5779	Turning and moving in place	Slight change in morphology
719	1000001118_CD20	CD20	391	P2373	Adenoid	59	19.8421	19.8421	0	0	0	8.56344	24.5391	1.23672	0.348972	92.3368	Low motion cells	Change in morphology through contact
720	1000001121_CD20	CD20	391	P2373	Adenoid	17	5.47372	5.47368	1	2	0.342105	15.1276	19.9679	3.64795	0.757596	72.2141	Long Distance Movement	Change in morphology through movement
721	1000001125_CD20	CD20	391	P2373	Adenoid	31	10.2632	10.2632	0	0	0	6.47963	21.0381	2.04986	0.307995	68.1308	Low motion cells	Slight change in morphology
722	1000001128_CD20	CD20	391	P2373	Adenoid	56	18.8158	18.8158	1	2	0.342105	9.35635	36.4419	1.93677	0.256747	83.0742	Turning and moving in place	Change in morphology through contact
723	1000001131_CD20	CD20	391	P2373	Adenoid	59	19.8421	19.8421	0	0	0	8.89098	26.0123	1.31097	0.341798	82.2503	Low motion cells	Change in morphology through contact
724	1000001135_CD20	CD20	391	P2373	Adenoid	17	5.47372	5.47368	1	2	0.342105	5.37021	22.3512	4.08337	0.240265	70.7389	Turning and moving in place	Change in morphology through contact
725	1000001137_CD20	CD20	391	P2373	Adenoid	59	19.8421	19.8421	0	0	0	7.86032	40.0852	2.02021	0.19609	80.7029	Turning and moving in place	Slight change in morphology
726	1000001142_CD20	CD20	391	P2373	Adenoid	59	19.8421	19.8421	2	1.5	0.171053	8.14253	82.08	4.13666	0.0992024	103.863	Turning and moving in place	Change in morphology through contact
727	1000001144_CD20	CD20	391	P2373	Adenoid	59	19.8421	19.8421	6	1.33333	0.114035	3.63016	65.4763	3.29987	0.0554423	100.923	Turning and moving in place	Change in morphology through contact
728	1000001145_CD20	CD20	391	P2373	Adenoid	59	19.8421	19.8421	5	1	0	6.16898	19.5353	0.98454	0.315786	91.7468	Low motion cells	Slight change in morphology
729	1000001146_CD20	CD20	391	P2373	Adenoid	59	19.8421	19.8421	4	1.5	0.171053	9.98233	58.071	2.92666	0.171899	77.1611	Turning and moving in place	Change in morphology through contact
730	1000001152_CD20	CD20	391	P2373	Adenoid	23	7.52635	7.52631	1	1	0	3.47071	27.0284	3.59117	0.128409	55.3563	Low motion cells	Slight change in morphology
731	1000001154_CD20	CD20	391	P2373	Adenoid	59	19.8421	19.8421	0	0	0	10.0675	35.1876	1.77338	0.28611	68.3293	Long Distance Movement	Change in morphology through contact
732	1000001155_CD20	CD20	391	P2373	Adenoid	24	7.86845	7.86842	6	3.83333	0.969298	4.59771	8.55782	1.08761	0.537252	57.6686	Low motion cells	Slight change in morphology
733	1000001163_CD20	CD20	391	P2373	Adenoid	59	19.8421	19.8421	4	3.25	0.769736	2.3768	32.6634	1.64617	0.0727666	73.0503	Low motion cells	Slight change in morphology
734	1000001167_CD20	CD20	391	P2373	Adenoid	17	5.47372	5.47368	0	0	0	9.55723	25.4554	4.65049	0.375449	59.9544	Turning and moving in place	Change in morphology through contact
735	1000001168_CD20	CD20	391	P2373	Adenoid	23	7.52635	7.52631	0	0	0	4.35943	21.1235	2.8066	0.206378	71.1537	Low motion cells	Slight change in morphology
736	1000001169_CD20	CD20	391	P2373	Adenoid	59	19.8421	19.8421	1	1	0	6.9126	42.7193	2.15296	0.161814	71.2041	Turning and moving in place	Slight change in morphology
737	1000001170_CD20	CD20	391	P2373	Adenoid	33	10.9474	10.9474	0	0	0	2.2863	11.5067	1.05109	0.198693	54.9292	Low motion cells	Slight change in morphology
738	1000001171_CD20	CD20	391	P2373	Adenoid	52	17.4474	17.4474	1	2	0.342105	10.4521	36.4175	2.08728	0.287008	62.516	Turning and moving in place	Change in morphology through contact
739	1000001173_CD20	CD20	391	P2373	Adenoid	27	8.89477	8.89473	1	1	0	16.4724	54.0209	6.07333	0.304926	59.4397	Long Distance Movement	Change in morphology through contact
740	1000001177_CD20	CD20	391	P2373	Adenoid	52	17.4474	17.4474	11	1.09091	0.0311005	3.87977	69.9475	4.00906	0.0554669	55.7711	Turning and moving in place	Change in morphology through contact
741	1000001181_CD20	CD20	391	P2373	Adenoid	59	19.8421	19.8421	6	1	0	7.04881	50.5822	2.54923	0.139354	63.153	Turning and moving in place	Change in morphology through contact
742	1000001185_CD20	CD20	391	P2373	Adenoid	33	10.9474	10.9474	2	1	0	19.1837	56.5359	5.16433	0.339318	75.0609	Long Distance Movement	Change in morphology through movement
743	1000001190_CD20	CD20	391	P2373	Adenoid	59	19.8421	19.8421	5	1	0	7.65485	39.0882	1.96996	0.195835	55.6201	Turning and moving in place	Slight change in morphology
744	1000001194_CD20	CD20	391	P2373	Adenoid	51	17.1052	17.1053	9	1.33333	0.114035	4.71254	17.9685	1.05046	0.262267	65.7569	Low motion cells	Slight change in morphology
745	1000001198_CD20	CD20	391	P2373	Adenoid	59	19.8421	19.8421	2	1.5	0.171053	14.546	47.1711	2.37732	0.308366	90.5147	Long Distance Movement	Change in morphology through contact
746	1000001201_CD20	CD20	391	P2373	Adenoid	59	19.8421	19.8421	5	1.2	0.068421	3.77236	30.6042	1.54239	0.123263	67.5906	Low motion cells	Slight change in morphology
747	1000001203_CD20	CD20	391	P2373	Adenoid	58	19.5	19.5	6	1.16667	0.0570175	16.1724	93.5445	4.79716	0.172885	75.2759	Turning and moving in place	Change in morphology through contact
748	1000001205_CD20	CD20	391	P2373	Adenoid	25	8.21055	8.21052	2	1.5	0.171053	4.924	31.8668	3.8812	0.154518	71.6569	Turning and moving in place	Change in morphology through contact
749	1000001212_CD20	CD20	391	P2373	Adenoid	59	19.8421	19.8421	0	0	0	3.46482	23.629	1.19085	0.146635	86.0889	Low motion cells	Slight change in morphology
750	1000001229_CD20	CD20	391	P2373	Adenoid	59	19.8421	19.8421	0	0	0	10.3072	42.6069	2.1473	0.241915	69.3624	Turning and moving in place	Change in morphology through contact
751	1000001230_CD20	CD20	391	P2373	Adenoid	59	19.8421	19.8421	2	1	0	8.38723	23.2403	1.17126	0.360892	80.7742	Turning and moving in place	Change in morphology through contact
752	1000001231_CD20	CD20	391	P2373	Adenoid	59	19.8421	19.8421	2	1	0	21.383	75.6338	3.81178	0.282717	61.1161	Long Distance Movement	Change in morphology through movement
753	1000001233_CD20	CD20	391	P2373	Adenoid	32	10.6053	10.6053	2	1	0	8.66838	46.7067	4.40411	0.185592	68.7332	Turning and moving in place	Change in morphology through movement
754	1000001237_CD20	CD20	391	P2373	Adenoid	32	10.6053	10.6053	4	1.25	0.0855263	6.2673	66.8075	6.29946	0.0938113	73.8959	Turning and moving in place	Change in morphology through contact
755	1000001246_CD20	CD20	391	P2373	Adenoid	59	19.8421	19.8421	0	0	0	4.09973	67.1187	3.38264	0.0610818	56.8625	Low motion cells	Slight change in morphology
756	1000001252_CD20	CD20	391	P2373	Adenoid	59	19.8421	19.8421	0	0	0	9.21366	31.3373	1.57934	0.294015	47.9167	Long Distance Movement	Change in morphology through contact
757	1000001253_CD20	CD20	391	P2373	Adenoid	59	19.8421	19.8421	0	0	0	11.4469	37.378	1.88377	0.306247	107.808	Long Distance Movement	Change in morphology through contact
758	1000001257_CD20	CD20	391	P2373	Adenoid	31	10.2632	10.2632	4	1.25	0.0855263	3.64208	51.4677	5.01479	0.0707644	72.0672	Turning and moving in place	Change in morphology through contact
759	1000001261_CD20	CD20	391	P2373	Adenoid	46	15.3947	15.3947	1	1	0	8.26087	46.8157	3.04102	0.176455	79.3841	Turning and moving in place	Change in morphology through contact
760	1000001263_CD20	CD20	391	P2373	Adenoid	22	7.18423	7.18421	0	0	0	2.86625	20.0423	2.78976	0.14301	47.0682	Low motion cells	Slight change in morphology
761	1000001268_CD20	CD20	391	P2373	Adenoid	28	9.23687	9.23684	4	1.25	0.0855263	8.8041	15.1452	1.63964	0.581314	92.601	Low motion cells	Slight change in morphology
762	1000001271_CD20	CD20	391	P2373	Adenoid	22	7.18423	7.18421	6	1.16667	0.0570175	6.00899	23.8147	3.31485	0.252323	51.7139	Turning and moving in place	Change in morphology through contact
763	1000001272_CD20	CD20	391	P2373	Adenoid	37	12.3158	12.3158	2	1.5	0.171053	8.43925	64.6345	5.2481	0.130569	61.0749	Turning and moving in place	Change in morphology through contact
764	1000001275_CD20	CD20	391	P2373	Adenoid	43	14.3684	14.3684	4	1	0	10.6296	28.0401	1.95151	0.379084	74.4453	Low motion cells	Change in morphology through contact
765	1000001277_CD20	CD20	391	P2373	Adenoid	59	19.8421	19.8421	9	1.11111	0.0380117	9.2946	41.9745	2.11543	0.221434	44.4589	Turning and moving in place	Change in morphology through contact
766	1000001278_CD20	CD20	391	P2373	Adenoid	34	11.2895	11.2895	5	1	0	7.44218	33.3264	2.95198	0.223312	64.0854	Turning and moving in place	Change in morphology through contact
767	1000001280_CD20	CD20	391	P2373	Adenoid	59	19.8421	19.8421	2	1	0	2.89625	37.68	1.89899	0.0768642	79.7668	Low motion cells	Slight change in morphology
768	1000001281_CD20	CD20	391	P2373	Adenoid	31	10.2632	10.2632	4	1	0	2.70173	18.0379	1.75753	0.149781	61.3378	Low motion cells	Slight change in morphology
769	1000001282_CD20	CD20	391	P2373	Adenoid	59	19.8421	19.8421	1	1	0	6.0723	62.6043	3.15512	0.096995	85.2958	Low motion cells	Change in morphology through movement
770	1000001283_CD20	CD20	391	P2373	Adenoid	23	7.52635	7.52631	2	1	0	6.8551	41.4291	5.50454	0.165466	54.6141	Turning and moving in place	Change in morphology through movement
771	1000001294_CD20	CD20	391	P2373	Adenoid	46	15.3947	15.3947	2	1.5	0.171053	17.2469	51.6942	3.35791	0.333633	68.8656	Long Distance Movement	Change in morphology through movement
772	1000001299_CD20	CD20	391	P2373	Adenoid	20	6.50003	6.5	0	0	0	2.09637	10.8321	1.66647	0.193533	47.3845	Low motion cells	Slight change in morphology
773	1000001302_CD20	CD20	391	P2373	Adenoid	46	15.3947	15.3947	1	1	0	16.5023	39.9274	2.59357	0.413309	55.8099	Long Distance Movement	Change in morphology through movement
774	1000001306_CD20	CD20	391	P2373	Adenoid	56	18.8158	18.8158	0	0	0	24.0406	142.765	7.58752	0.168393	50.795	Long Distance Movement	Change in morphology through movement
775	1000001307_CD20	CD20	391	P2373	Adenoid	16	5.1316	5.13158	1	1	0	9.32545	27.6311	5.3845	0.337499	54.9348	Turning and moving in place	Change in morphology through contact
776	1000001309_CD20	CD20	391	P2373	Adenoid	59	19.8421	19.8421	1	1	0	9.86684	86.3392	4.35131	0.11428	57.296	Turning and moving in place	Change in morphology through movement
777	1000001316_CD20	CD20	391	P2373	Adenoid	32	10.6053	10.6053	4	1.25	0.0855263	9.67062	36.6023	3.45133	0.264208	66.1921	Turning and moving in place	Change in morphology through contact
778	1000001321_CD20	CD20	391	P2373	Adenoid	22	7.18423	7.18421	0	0	0	2.15382	34.8319	4.84838	0.0618348	44.5066	Turning and moving in place	Change in morphology through contact
779	1000001334_CD20	CD20	391	P2373	Adenoid	40	13.3421	13.3421	1	2	0.342105	23.5731	46.5898	3.49194	0.505971	49.9391	Long Distance Movement	Change in morphology through movement
780	1000001335_CD20	CD20	391	P2373	Adenoid	56	18.8158	18.8158	7	1.14286	0.0488722	7.29982	50.8877	2.70452	0.14345	60.8452	Turning and moving in place	Change in morphology through contact
781	1000001345_CD20	CD20	391	P2373	Adenoid	33	10.9474	10.9474	2	1	0	5.14722	50.2011	4.58567	0.102532	59.474	Turning and moving in place	Slight change in morphology
782	1000001348_CD20	CD20	391	P2373	Adenoid	59	19.8421	19.8421	0	0	0	8.40586	43.3543	2.18497	0.193887	56.3584	Turning and moving in place	Slight change in morphology
783	1000001349_CD20	CD20	391	P2373	Adenoid	58	19.5	19.5	3	1.33333	0.114035	21.3309	39.7966	2.04086	0.535997	64.4996	Long Distance Movement	Change in morphology through movement
784	1000001361_CD20	CD20	391	P2373	Adenoid	30	9.92107	9.92105	0	0	0	6.73265	15.3041	1.54259	0.439924	46.9778	Low motion cells	Slight change in morphology
785	1000001378_CD20	CD20	391	P2373	Adenoid	24	7.86845	7.86842	0	0	0	6.56265	15.1184	1.92139	0.434085	51.7625	Turning and moving in place	Slight change in morphology
786	1000001440_CD20	CD20	391	P2373	Adenoid	59	19.8421	19.8421	6	1.33333	0.114035	9.10175	38.4763	1.93913	0.236555	61.3205	Turning and moving in place	Change in morphology through contact
787	1000001446_CD20	CD20	391	P2373	Adenoid	43	14.3684	14.3684	0	0	0	6.17528	23.9965	1.67009	0.25734	55.7103	Low motion cells	Slight change in morphology
788	1000001449_CD20	CD20	391	P2373	Adenoid	59	19.8421	19.8421	0	0	0	8.42945	19.1199	0.963603	0.440873	54.2623	Turning and moving in place	Change in morphology through contact
789	1000001451_CD20	CD20	391	P2373	Adenoid	59	19.8421	19.8421	2	1	0	10.2686	24.4075	1.23009	0.420715	79.0064	Turning and moving in place	Change in morphology through contact
790	1000001455_CD20	CD20	391	P2373	Adenoid	59	19.8421	19.8421	1	3	0.68421	3.88013	28.8033	1.45162	0.134711	80.0595	Low motion cells	Slight change in morphology
791	1000001457_CD20	CD20	391	P2373	Adenoid	23	7.52635	7.52631	0	0	0	5.53448	11.301	1.50153	0.489732	66.4496	Low motion cells	Slight change in morphology
792	1000001459_CD20	CD20	391	P2373	Adenoid	59	19.8421	19.8421	7	5	1.36842	12.2028	36.7605	1.85265	0.331954	67.551	Turning and moving in place	Change in morphology through contact
793	1000001463_CD20	CD20	391	P2373	Adenoid	59	19.8421	19.8421	3	2	0.342105	6.04729	47.5674	2.3973	0.127131	101.492	Low motion cells	Slight change in morphology
794	1000001464_CD20	CD20	391	P2373	Adenoid	59	19.8421	19.8421	0	0	0	13.4602	30.9294	1.55877	0.43519	56.639	Long Distance Movement	Change in morphology through contact
795	1000001468_CD20	CD20	391	P2373	Adenoid	59	19.8421	19.8421	0	0	0	13.7599	22.2754	1.12263	0.61772	102.297	Long Distance Movement	Change in morphology through contact
796	1000001479_CD20	CD20	391	P2373	Adenoid	44	14.7105	14.7105	0	0	0	3.8173	25.5652	1.73788	0.149316	53.4817	Low motion cells	Slight change in morphology
797	1000001487_CD20	CD20	391	P2373	Adenoid	32	10.6053	10.6053	2	1	0	5.8376	9.38051	0.884514	0.622311	54.0349	Low motion cells	Slight change in morphology
798	1000001489_CD20	CD20	391	P2373	Adenoid	43	14.3684	14.3684	13	1.84615	0.289474	8.78756	22.7902	1.58613	0.385585	55.693	Turning and moving in place	Change in morphology through contact
799	1000001491_CD20	CD20	391	P2373	Adenoid	59	19.8421	19.8421	21	2.04762	0.358396	6.60452	53.3933	2.69091	0.123696	57.1877	Low motion cells	Change in morphology through contact
800	1000001528_CD20	CD20	391	P2373	Adenoid	43	14.3684	14.3684	0	0	0	5.54871	75.6478	5.26486	0.0733493	47.53	Turning and moving in place	Change in morphology through movement
801	1000001602_CD20	CD20	391	P2373	Adenoid	59	19.8421	19.8421	1	1	0	7.05579	54.4248	2.74289	0.129643	63.2324	Turning and moving in place	Slight change in morphology
802	1000001606_CD20	CD20	391	P2373	Adenoid	37	12.3158	12.3158	0	0	0	8.79126	56.9622	4.62513	0.154335	56.5551	Turning and moving in place	Change in morphology through movement
803	1000001627_CD20	CD20	391	P2373	Adenoid	16	5.1316	5.13158	2	1	0	8.73233	22.0203	4.29112	0.396558	74.0377	Turning and moving in place	Change in morphology through contact
804	1000001631_CD20	CD20	391	P2373	Adenoid	39	13	13	0	0	0	16.1379	68.7191	5.28609	0.234839	70.5667	Turning and moving in place	Change in morphology through movement
805	1000001639_CD20	CD20	391	P2373	Adenoid	17	5.47372	5.47368	0	0	0	4.95733	17.2552	3.15237	0.287295	50.951	Low motion cells	Slight change in morphology
806	1000001646_CD20	CD20	391	P2373	Adenoid	30	9.92107	9.92105	0	0	0	14.8597	55.7658	5.62094	0.266467	48.2288	Turning and moving in place	Change in morphology through movement
807	1000001676_CD20	CD20	391	P2373	Adenoid	59	19.8421	19.8421	5	5.6	1.57368	11.5269	93.0444	4.68924	0.123886	61.0221	Turning and moving in place	Change in morphology through contact
808	1000001682_CD20	CD20	391	P2373	Adenoid	56	18.8158	18.8158	0	0	0	17.0143	37.3863	1.98697	0.455095	40.7707	Long Distance Movement	Change in morphology through contact
809	1000001716_CD20	CD20	391	P2373	Adenoid	59	19.8421	19.8421	3	1	0	22.2648	95.9982	4.83811	0.231929	67.3156	Long Distance Movement	Change in morphology through movement
810	1000001747_CD20	CD20	391	P2373	Adenoid	52	17.4474	17.4474	1	1	0	5.12105	61.2185	3.50875	0.083652	99.02	Turning and moving in place	Slight change in morphology
811	1000001829_CD20	CD20	391	P2373	Adenoid	59	19.8421	19.8421	0	0	0	8.60212	85.5553	4.31181	0.100545	48.4421	Turning and moving in place	Change in morphology through movement
812	1000001853_CD20	CD20	391	P2373	Adenoid	21	6.84213	6.8421	0	0	0	9.27936	19.6062	2.86551	0.473287	57.8126	Turning and moving in place	Change in morphology through contact
813	1000001868_CD20	CD20	391	P2373	Adenoid	36	11.9737	11.9737	0	0	0	7.36542	44.3165	3.70116	0.166201	69.5266	Turning and moving in place	Slight change in morphology
814	1000001871_CD20	CD20	391	P2373	Adenoid	41	13.6842	13.6842	0	0	0	9.66395	38.3556	2.80291	0.251957	33.0536	Turning and moving in place	Slight change in morphology
815	1000001873_CD20	CD20	391	P2373	Adenoid	44	14.7105	14.7105	4	0.75	0	11.8813	48.9596	3.3282	0.242676	53.8893	Turning and moving in place	Change in morphology through contact
816	1000001916_CD20	CD20	391	P2373	Adenoid	16	5.1316	5.13158	0	0	0	0.897718	4.19317	0.817127	0.21409	36.4264	Low motion cells	Slight change in morphology
817	1000001921_CD20	CD20	391	P2373	Adenoid	23	7.52635	7.52631	1	1	0	2.02335	17.9212	2.38113	0.112902	34.767	Low motion cells	Slight change in morphology
818	1000001923_CD20	CD20	391	P2373	Adenoid	19	6.15792	6.15789	0	0	0	7.14715	21.0909	3.425	0.338874	45.2524	Turning and moving in place	Slight change in morphology
819	1000002020_CD20	CD20	391	P2373	Adenoid	59	19.8421	19.8421	0	0	0	13.074	50.0995	2.52491	0.260961	51.8859	Turning and moving in place	Slight change in morphology
820	1000002049_CD20	CD20	391	P2373	Adenoid	21	6.84213	6.8421	0	0	0	2.58973	30.7264	4.49077	0.0842835	51.8757	Turning and moving in place	Change in morphology through contact
821	1000002086_CD20	CD20	391	P2373	Adenoid	47	15.7369	15.7368	0	0	0	4.43579	39.5733	2.51469	0.11209	48.3773	Low motion cells	Slight change in morphology
822	1000002091_CD20	CD20	391	P2373	Adenoid	59	19.8421	19.8421	0	0	0	11.7767	36.2333	1.82608	0.325025	54.4458	Long Distance Movement	Change in morphology through contact
823	1000002103_CD20	CD20	391	P2373	Adenoid	17	5.47372	5.47368	0	0	0	10.1023	32.7984	5.99198	0.308011	51.2893	Turning and moving in place	Change in morphology through movement
824	1000002240_CD20	CD20	391	P2373	Adenoid	18	5.81582	5.81579	0	0	0	7.30026	30.5042	5.24505	0.239319	41.5271	Turning and moving in place	Change in morphology through contact
825	1000002486_CD20	CD20	391	P2373	Adenoid	30	9.92103	9.92105	0	0	0	5.09595	49.9778	5.03756	0.101964	48.0436	Turning and moving in place	Change in morphology through movement
826	1000002580_CD20	CD20	391	P2373	Adenoid	16	5.13157	5.13158	0	0	0	4.24868	23.8382	4.64541	0.17823	61.2315	Low motion cells	Slight change in morphology
827	1000002611_CD20	CD20	391	P2373	Adenoid	22	7.1842	7.18421	1	1	0	8.68102	27.8683	3.87911	0.311501	76.936	Turning and moving in place	Change in morphology through movement
828	1000002638_CD20	CD20	391	P2373	Adenoid	23	7.5263	7.52631	0	0	0	14.6997	31.4408	4.17746	0.467535	74.0644	Turning and moving in place	Change in morphology through movement
829	1000002658_CD20	CD20	391	P2373	Adenoid	42	14.0263	14.0263	2	1	0	34.3337	83.3258	5.94069	0.412042	52.5973	Long Distance Movement	Change in morphology through movement
830	1000002698_CD20	CD20	391	P2373	Adenoid	17	5.47367	5.47368	2	6.5	1.88158	5.48963	18.8043	3.4354	0.291935	66.0495	Low motion cells	Change in morphology through contact
831	1000002716_CD20	CD20	391	P2373	Adenoid	58	19.5	19.5	2	1	0	10.3109	110.528	5.66811	0.093288	93.2502	Turning and moving in place	Change in morphology through movement
832	1000002733_CD20	CD20	391	P2373	Adenoid	44	14.711	14.7105	5	0.8	0	24.3015	78.9623	5.36759	0.307761	78.3053	Long Distance Movement	Change in morphology through contact
833	1000002761_CD20	CD20	391	P2373	Adenoid	24	7.8684	7.86842	4	2	0.342105	4.84482	14.7973	1.8806	0.327412	96.7335	Low motion cells	Slight change in morphology
834	1000002828_CD20	CD20	391	P2373	Adenoid	58	19.5	19.5	0	0	0	8.65618	62.3815	3.19906	0.138762	100.383	Turning and moving in place	Slight change in morphology
835	1000002851_CD20	CD20	391	P2373	Adenoid	27	8.89472	8.89473	0	0	0	4.51309	24.7835	2.78631	0.182101	64.2218	Low motion cells	Slight change in morphology
836	1000002991_CD20	CD20	391	P2373	Adenoid	18	5.81577	5.81579	7	1	0	2.0414	11.9702	2.05824	0.17054	73.0911	Low motion cells	Slight change in morphology
837	1000003064_CD20	CD20	391	P2373	Adenoid	22	7.1842	7.18421	1	1	0	3.70738	47.3982	6.59756	0.0782178	78.1683	Turning and moving in place	Change in morphology through contact
838	1000003147_CD20	CD20	391	P2373	Adenoid	22	7.1842	7.18421	0	0	0	14.8499	37.691	5.24638	0.393991	73.6955	Turning and moving in place	Change in morphology through movement
839	1000003255_CD20	CD20	391	P2373	Adenoid	20	6.49998	6.5	1	1	0	3.08741	31.6865	4.87486	0.097436	58.3541	Low motion cells	Slight change in morphology
840	1000003327_CD20	CD20	391	P2373	Adenoid	26	8.55262	8.55263	0	0	0	10.8148	46.9548	5.49011	0.230324	53.9332	Turning and moving in place	Change in morphology through movement
841	1000003381_CD20	CD20	391	P2373	Adenoid	26	8.55262	8.55263	1	1	0	7.78257	33.7577	3.94706	0.230542	66.9692	Turning and moving in place	Change in morphology through movement
842	1000003389_CD20	CD20	391	P2373	Adenoid	45	15.0526	15.0526	1	1	0	11.5397	37.9715	2.52259	0.303904	59.1355	Long Distance Movement	Change in morphology through contact
843	1000003405_CD20	CD20	391	P2373	Adenoid	56	18.8157	18.8158	2	1	0	21.6407	63.5345	3.37667	0.340614	87.7834	Long Distance Movement	Change in morphology through movement
844	1000003435_CD20	CD20	391	P2373	Adenoid	56	18.8157	18.8158	4	1.75	0.256579	4.38696	27.6453	1.46926	0.158687	65.0196	Low motion cells	Slight change in morphology
845	1000003524_CD20	CD20	391	P2373	Adenoid	42	14.0263	14.0263	0	0	0	4.76143	20.4824	1.46029	0.232464	48.3368	Low motion cells	Slight change in morphology
846	1000003548_CD20	CD20	391	P2373	Adenoid	58	19.5	19.5	0	0	0	13.0486	78.3387	4.01738	0.166567	87.0689	Turning and moving in place	Change in morphology through movement
847	1000003720_CD20	CD20	391	P2373	Adenoid	58	19.5	19.5	0	0	0	5.65396	29.2488	1.49994	0.193306	39.5628	Low motion cells	Slight change in morphology
848	1000003828_CD20	CD20	391	P2373	Adenoid	37	12.3158	12.3158	2	1	0	17.2749	73.0452	5.93104	0.236496	68.644	Turning and moving in place	Change in morphology through movement
849	1000003951_CD20	CD20	391	P2373	Adenoid	22	7.1842	7.18421	0	0	0	4.93011	33.449	4.65591	0.147392	41.2262	Turning and moving in place	Change in morphology through movement
850	1000004068_CD20	CD20	391	P2373	Adenoid	24	7.8684	7.86842	0	0	0	4.22766	28.7478	3.65358	0.14706	87.7609	Turning and moving in place	Slight change in morphology
851	1000004328_CD20	CD20	391	P2373	Adenoid	33	10.9473	10.9474	1	1	0	8.39447	20.1039	1.83642	0.417554	39.4032	Turning and moving in place	Slight change in morphology
852	1000004340_CD20	CD20	391	P2373	Adenoid	29	9.57892	9.57894	3	1.66667	0.22807	14.8032	40.0973	4.186	0.369181	50.0056	Long Distance Movement	Change in morphology through movement
853	1000004590_CD20	CD20	391	P2373	Adenoid	32	10.6052	10.6053	3	1.33333	0.114035	5.83633	36.2846	3.42139	0.160849	83.9674	Turning and moving in place	Change in morphology through contact
854	1000004857_CD20	CD20	391	P2373	Adenoid	49	16.421	16.421	0	0	0	3.18702	67.9249	4.13646	0.0469198	62.7795	Turning and moving in place	Change in morphology through movement
855	1000004902_CD20	CD20	391	P2373	Adenoid	36	11.9737	11.9737	0	0	0	1.61137	40.9872	3.42312	0.0393139	90.0645	Low motion cells	Change in morphology through movement
856	1000004961_CD20	CD20	391	P2373	Adenoid	18	5.81578	5.81579	1	1	0	9.49169	27.0826	4.65675	0.350472	61.9023	Turning and moving in place	Change in morphology through contact
857	1000005127_CD20	CD20	391	P2373	Adenoid	24	7.8684	7.86842	0	0	0	1.84513	23.7396	3.01708	0.0777239	95.9876	Low motion cells	Slight change in morphology
858	1000005227_CD20	CD20	391	P2373	Adenoid	28	9.23682	9.23684	0	0	0	2.73507	38.5083	4.169	0.0710255	44.3643	Turning and moving in place	Change in morphology through contact
859	1000005688_CD20	CD20	391	P2373	Adenoid	57	19.1579	19.1579	3	1.33333	0.114035	8.76481	99.1984	5.17795	0.0883564	64.1207	Turning and moving in place	Change in morphology through contact
860	1000005886_CD20	CD20	391	P2373	Adenoid	19	6.15788	6.15789	0	0	0	3.01253	21.4495	3.48326	0.140447	48.5656	Low motion cells	Slight change in morphology
861	1000006016_CD20	CD20	391	P2373	Adenoid	55	18.4736	18.4737	0	0	0	11.4887	35.7625	1.93587	0.321249	81.7294	Long Distance Movement	Change in morphology through contact
862	1000006321_CD20	CD20	391	P2373	Adenoid	57	19.1579	19.1579	1	2	0.342105	8.14424	66.736	3.48348	0.122037	105.434	Turning and moving in place	Change in morphology through contact
863	1000006507_CD20	CD20	391	P2373	Adenoid	16	5.13157	5.13158	0	0	0	4.62133	16.9549	3.30404	0.272566	46.3499	Low motion cells	Slight change in morphology
864	1000006933_CD20	CD20	391	P2373	Adenoid	56	18.8157	18.8158	2	1	0	26.7377	97.4485	5.1791	0.274377	69.2051	Long Distance Movement	Change in morphology through movement
865	1000007128_CD20	CD20	391	P2373	Adenoid	56	18.8157	18.8158	4	2.25	0.427631	8.69306	105.824	5.62422	0.0821466	80.645	Turning and moving in place	Change in morphology through contact
866	1000007197_CD20	CD20	391	P2373	Adenoid	56	18.8157	18.8158	3	1.33333	0.114035	1.53914	56.5569	3.00583	0.027214	59.6798	Low motion cells	Slight change in morphology
867	1000007272_CD20	CD20	391	P2373	Adenoid	51	17.1052	17.1053	0	0	0	5.95877	55.7286	3.25799	0.106925	64.3867	Low motion cells	Change in morphology through movement
868	1000007292_CD20	CD20	391	P2373	Adenoid	39	13	13	0	0	0	7.16614	35.6093	2.73919	0.201243	64.1839	Turning and moving in place	Slight change in morphology
869	1000007441_CD20	CD20	391	P2373	Adenoid	17	5.47367	5.47368	2	4	1.02632	7.76143	12.2213	2.23274	0.635074	44.3497	Low motion cells	Slight change in morphology
870	1000007718_CD20	CD20	391	P2373	Adenoid	56	18.8157	18.8158	5	1.2	0.068421	17.7102	66.8435	3.55253	0.26495	63.9851	Turning and moving in place	Change in morphology through contact
871	1000007824_CD20	CD20	391	P2373	Adenoid	50	16.7631	16.7631	0	0	0	31.6221	82.3534	4.91278	0.383981	48.0218	Long Distance Movement	Change in morphology through movement
872	1000007873_CD20	CD20	391	P2373	Adenoid	26	8.5526	8.55263	0	0	0	4.2496	12.5166	1.46348	0.339517	64.6482	Low motion cells	Slight change in morphology
873	1000007941_CD20	CD20	391	P2373	Adenoid	56	18.8157	18.8158	1	2	0.342105	5.96247	23.9607	1.27344	0.248843	81.9114	Low motion cells	Slight change in morphology
874	1000007956_CD20	CD20	391	P2373	Adenoid	26	8.5526	8.55263	1	1	0	8.3514	31.0813	3.63414	0.268695	59.4104	Turning and moving in place	Change in morphology through movement
875	1000007964_CD20	CD20	391	P2373	Adenoid	41	13.6842	13.6842	1	1	0	14.8147	51.5281	3.76552	0.287508	86.1022	Turning and moving in place	Change in morphology through movement
876	1000008007_CD20	CD20	391	P2373	Adenoid	32	10.6052	10.6053	0	0	0	3.77525	22.1121	2.08502	0.170732	61.6954	Low motion cells	Slight change in morphology
877	1000008023_CD20	CD20	391	P2373	Adenoid	47	15.7368	15.7368	4	1.25	0.0855263	6.94798	50.0436	3.18004	0.138838	94.1478	Low motion cells	Change in morphology through contact
878	1000008157_CD20	CD20	391	P2373	Adenoid	17	5.47367	5.47368	1	1	0	3.02106	9.51291	1.73794	0.317575	44.295	Low motion cells	Slight change in morphology
879	1000008205_CD20	CD20	391	P2373	Adenoid	22	7.18418	7.18421	3	1	0	5.91951	33.667	4.68626	0.175825	48.5757	Turning and moving in place	Change in morphology through contact
880	1000008392_CD20	CD20	391	P2373	Adenoid	22	7.18418	7.18421	0	0	0	9.441	31.7119	4.41413	0.297711	50.0031	Turning and moving in place	Change in morphology through movement
881	1000008474_CD20	CD20	391	P2373	Adenoid	29	9.5789	9.57894	0	0	0	22.402	51.9155	5.41977	0.431509	46.2009	Long Distance Movement	Change in morphology through movement
882	1000008786_CD20	CD20	391	P2373	Adenoid	20	6.49998	6.5	0	0	0	19.8652	57.7562	8.88559	0.343949	39.8677	Long Distance Movement	Change in morphology through movement
883	1000008809_CD20	CD20	391	P2373	Adenoid	29	9.5789	9.57894	0	0	0	15.0951	49.9406	5.21361	0.30226	51.6337	Long Distance Movement	Change in morphology through movement
884	1000009161_CD20	CD20	391	P2373	Adenoid	46	15.3947	15.3947	2	1	0	2.73387	61.8725	4.01908	0.0441855	68.3092	Turning and moving in place	Change in morphology through movement
885	1000009276_CD20	CD20	391	P2373	Adenoid	18	5.81577	5.81579	1	1	0	8.93134	34.4243	5.91914	0.259449	53.7154	Turning and moving in place	Change in morphology through movement
886	1000009335_CD20	CD20	391	P2373	Adenoid	25	8.2105	8.21052	1	1	0	19.2268	38.2285	4.65605	0.502945	75.193	Long Distance Movement	Change in morphology through movement
887	1000009411_CD20	CD20	391	P2373	Adenoid	32	10.6052	10.6053	1	2	0.342105	2.77735	48.3393	4.55807	0.0574555	54.3801	Turning and moving in place	Change in morphology through contact
888	1000009520_CD20	CD20	391	P2373	Adenoid	48	16.0789	16.0789	1	1	0	5.85076	73.4512	4.56818	0.079655	85.4686	Turning and moving in place	Change in morphology through movement
889	1000009618_CD20	CD20	391	P2373	Adenoid	34	11.2894	11.2895	2	1	0	12.9923	58.0085	5.1383	0.223972	63.7751	Turning and moving in place	Change in morphology through contact
890	1000009749_CD20	CD20	391	P2373	Adenoid	25	8.2105	8.21052	0	0	0	11.9625	30.7844	3.74939	0.388589	47.5653	Turning and moving in place	Change in morphology through movement
891	1000009829_CD20	CD20	391	P2373	Adenoid	55	18.4736	18.4737	2	1	0	4.64367	45.2452	2.44918	0.102633	98.5307	Low motion cells	Slight change in morphology
892	1000010037_CD20	CD20	391	P2373	Adenoid	16	5.13157	5.13158	0	0	0	13.5738	29.4475	5.73851	0.460948	47.4516	Turning and moving in place	Change in morphology through movement
893	1000010251_CD20	CD20	391	P2373	Adenoid	45	15.0526	15.0526	2	1	0	3.45962	55.8597	3.71097	0.0619342	73.0192	Turning and moving in place	Slight change in morphology
894	1000010260_CD20	CD20	391	P2373	Adenoid	55	18.4736	18.4737	3	1	0	6.44456	70.7741	3.83109	0.0910582	78.6125	Turning and moving in place	Change in morphology through contact
895	1000010287_CD20	CD20	391	P2373	Adenoid	35	11.6315	11.6316	11	1.36364	0.124402	12.5547	54.4547	4.68165	0.230554	87.1561	Turning and moving in place	Change in morphology through contact
896	1000010291_CD20	CD20	391	P2373	Adenoid	55	18.4736	18.4737	2	0.5	0	7.74035	67.514	3.65462	0.114648	87.789	Turning and moving in place	Change in morphology through movement
897	1000010341_CD20	CD20	391	P2373	Adenoid	16	5.13157	5.13158	1	1	0	7.13154	31.0824	6.05709	0.22944	54.7101	Turning and moving in place	Change in morphology through contact
898	1000010439_CD20	CD20	391	P2373	Adenoid	17	5.47367	5.47368	1	1	0	6.26709	20.7311	3.78742	0.302304	41.5587	Turning and moving in place	Change in morphology through contact
899	1000010539_CD20	CD20	391	P2373	Adenoid	30	9.92102	9.92105	0	0	0	4.11577	11.9149	1.20098	0.345429	32.0499	Low motion cells	Slight change in morphology
900	1000010828_CD20	CD20	391	P2373	Adenoid	19	6.15788	6.15789	0	0	0	10.5419	31.0772	5.04673	0.339218	50.059	Turning and moving in place	Change in morphology through movement
901	1000011586_CD20	CD20	391	P2373	Adenoid	23	7.52628	7.52631	1	1	0	8.89396	34.0579	4.5252	0.261142	51.5787	Turning and moving in place	Change in morphology through movement
902	1000011685_CD20	CD20	391	P2373	Adenoid	24	7.86838	7.86842	5	2.4	0.478947	3.51014	22.6327	2.87641	0.155092	59.6972	Low motion cells	Change in morphology through contact
903	1000011891_CD20	CD20	391	P2373	Adenoid	54	18.1315	18.1316	4	1.25	0.0855263	11.4212	49.0778	2.70677	0.232715	97.2111	Turning and moving in place	Change in morphology through contact
904	1000012146_CD20	CD20	391	P2373	Adenoid	53	17.7894	17.7895	2	1	0	6.52167	88.7182	4.98714	0.07351	111.065	Turning and moving in place	Change in morphology through contact
905	1000012554_CD20	CD20	391	P2373	Adenoid	54	18.1315	18.1316	5	1.8	0.273684	7.21029	71.7851	3.95913	0.100443	81.9615	Turning and moving in place	Change in morphology through contact
906	1000012562_CD20	CD20	391	P2373	Adenoid	54	18.1315	18.1316	1	1	0	6.49611	44.3332	2.44509	0.146529	54.4574	Turning and moving in place	Slight change in morphology
907	1000012667_CD20	CD20	391	P2373	Adenoid	21	6.84207	6.8421	4	3.75	0.940789	5.09601	15.3483	2.24323	0.332024	47.2621	Low motion cells	Slight change in morphology
908	1000013059_CD20	CD20	391	P2373	Adenoid	25	8.21048	8.21052	1	1	0	9.37248	49.9749	6.08672	0.187544	84.186	Turning and moving in place	Change in morphology through contact
909	1000013150_CD20	CD20	391	P2373	Adenoid	54	18.1315	18.1316	0	0	0	7.81941	96.1841	5.3048	0.0812962	81.31	Turning and moving in place	Change in morphology through movement
910	1000013164_CD20	CD20	391	P2373	Adenoid	20	6.49997	6.5	0	0	0	15.0066	31.6418	4.86799	0.474266	69.4878	Turning and moving in place	Change in morphology through movement
911	1000013187_CD20	CD20	391	P2373	Adenoid	54	18.1315	18.1316	5	1.2	0.068421	7.11669	104.828	5.78151	0.0678895	76.2437	Turning and moving in place	Change in morphology through contact
912	1000013754_CD20	CD20	391	P2373	Adenoid	27	8.89472	8.89473	0	0	0	3.21776	29.3294	3.29739	0.109711	41.187	Low motion cells	Slight change in morphology
913	1000013773_CD20	CD20	391	P2373	Adenoid	30	9.92102	9.92105	5	1.2	0.068421	7.0695	45.6654	4.60289	0.154811	99.1765	Turning and moving in place	Change in morphology through contact
914	1000013806_CD20	CD20	391	P2373	Adenoid	28	9.23682	9.23684	0	0	0	7.01114	24.3461	2.63577	0.287978	48.5842	Low motion cells	Slight change in morphology
915	1000013823_CD20	CD20	391	P2373	Adenoid	16	5.13157	5.13158	2	1	0	2.82135	16.5814	3.23125	0.170152	51.5878	Low motion cells	Slight change in morphology
916	1000013964_CD20	CD20	391	P2373	Adenoid	23	7.5263	7.52631	0	0	0	10.8533	38.9811	5.17932	0.278426	65.799	Turning and moving in place	Change in morphology through movement
917	1000014002_CD20	CD20	391	P2373	Adenoid	18	5.81578	5.81579	1	1	0	2.47839	26.3166	4.52503	0.0941758	54.9293	Low motion cells	Slight change in morphology
918	1000014320_CD20	CD20	391	P2373	Adenoid	25	8.21052	8.21052	0	0	0	6.4794	20.586	2.50727	0.314748	50.0156	Long Distance Movement	Slight change in morphology
919	1000014494_CD20	CD20	391	P2373	Adenoid	43	14.3684	14.3684	0	0	0	26.4633	73.0335	5.08293	0.362345	43.148	Long Distance Movement	Change in morphology through movement
920	1000014553_CD20	CD20	391	P2373	Adenoid	23	7.5263	7.52631	5	1.2	0.068421	12.5515	49.6008	6.59033	0.253051	48.3302	Turning and moving in place	Change in morphology through contact
921	1000014622_CD20	CD20	391	P2373	Adenoid	17	5.47368	5.47368	0	0	0	8.49923	32.0867	5.862	0.264883	52.8092	Turning and moving in place	Change in morphology through contact
922	1000014762_CD20	CD20	391	P2373	Adenoid	21	6.8421	6.8421	3	1.33333	0.114035	7.76071	38.8183	5.67344	0.199924	64.8094	Turning and moving in place	Change in morphology through contact
923	1000014878_CD20	CD20	391	P2373	Adenoid	53	17.7894	17.7895	13	2.15385	0.394737	4.84894	51.4953	2.89471	0.0941628	50.3569	Low motion cells	Change in morphology through contact
924	1000014880_CD20	CD20	391	P2373	Adenoid	22	7.1842	7.18421	4	1	0	5.47928	16.0896	2.23958	0.340548	57.3237	Low motion cells	Slight change in morphology
925	1000015056_CD20	CD20	391	P2373	Adenoid	53	17.7894	17.7895	0	0	0	7.02059	40.0449	2.25105	0.175318	64.5013	Turning and moving in place	Slight change in morphology
926	1000015293_CD20	CD20	391	P2373	Adenoid	26	8.5526	8.55263	1	1	0	8.4699	31.3338	3.66365	0.270312	54.2723	Turning and moving in place	Change in morphology through movement
927	1000015402_CD20	CD20	391	P2373	Adenoid	53	17.7894	17.7895	0	0	0	15.1196	72.5384	4.07761	0.208436	57.6653	Turning and moving in place	Change in morphology through movement
928	1000016002_CD20	CD20	391	P2373	Adenoid	23	7.52628	7.52631	1	1	0	1.65491	32.5308	4.3223	0.050872	59.7591	Turning and moving in place	Change in morphology through contact
929	1000016233_CD20	CD20	391	P2373	Adenoid	18	5.81577	5.81579	5	1.2	0.068421	3.09165	12.1882	2.09572	0.253659	68.2355	Low motion cells	Slight change in morphology
930	1000016348_CD20	CD20	391	P2373	Adenoid	20	6.49998	6.5	7	1.85714	0.293233	3.13203	9.65339	1.48514	0.324449	84.4202	Low motion cells	Slight change in morphology
931	1000016533_CD20	CD20	391	P2373	Adenoid	27	8.8947	8.89473	0	0	0	27.8417	45.9232	5.16299	0.606266	56.8569	Long Distance Movement	Change in morphology through movement
932	1000016807_CD20	CD20	391	P2373	Adenoid	51	17.1052	17.1053	6	3.5	0.855263	22.1114	96.543	5.64408	0.229031	62.7909	Long Distance Movement	Change in morphology through contact
933	1000017092_CD20	CD20	391	P2373	Adenoid	50	16.7631	16.7631	4	1	0	14.0064	65.8469	3.92808	0.212712	61.4127	Turning and moving in place	Change in morphology through contact
934	1000017152_CD20	CD20	391	P2373	Adenoid	23	7.52628	7.52631	0	0	0	9.12977	26.4817	3.51856	0.344758	58.2421	Turning and moving in place	Change in morphology through movement
935	1000017440_CD20	CD20	391	P2373	Adenoid	52	17.4473	17.4474	1	1	0	15.9953	79.0886	4.533	0.202245	60.8195	Turning and moving in place	Change in morphology through movement
936	1000018158_CD20	CD20	391	P2373	Adenoid	50	16.7631	16.7631	15	1.53333	0.182456	20.5855	64.4532	3.84495	0.319386	93.291	Long Distance Movement	Change in morphology through contact
937	1000018452_CD20	CD20	391	P2373	Adenoid	51	17.1052	17.1053	1	1	0	16.2882	39.5488	2.31209	0.41185	109.948	Long Distance Movement	Change in morphology through contact
938	1000018740_CD20	CD20	391	P2373	Adenoid	51	17.1052	17.1053	1	1	0	5.87673	71.8036	4.19776	0.0818445	72.9489	Turning and moving in place	Slight change in morphology
939	1000019122_CD20	CD20	391	P2373	Adenoid	51	17.1052	17.1053	0	0	0	7.46051	17.3169	1.01237	0.430823	56.7315	Turning and moving in place	Change in morphology through contact
940	1000019138_CD20	CD20	391	P2373	Adenoid	17	5.47367	5.47368	3	2	0.342105	6.08621	10.0341	1.83316	0.606554	68.3182	Low motion cells	Slight change in morphology
941	1000020150_CD20	CD20	391	P2373	Adenoid	34	11.2894	11.2895	0	0	0	8.3757	46.9312	4.15709	0.178468	52.2953	Turning and moving in place	Change in morphology through movement
942	1000020474_CD20	CD20	391	P2373	Adenoid	16	5.13157	5.13158	0	0	0	2.75273	17.7181	3.45277	0.155363	53.277	Low motion cells	Slight change in morphology
943	1000020532_CD20	CD20	391	P2373	Adenoid	22	7.1842	7.18421	3	1	0	10.6516	36.2669	5.04815	0.293701	57.04	Turning and moving in place	Change in morphology through contact
944	1000020719_CD20	CD20	391	P2373	Adenoid	17	5.47367	5.47368	0	0	0	3.67522	14.0386	2.56475	0.261793	56.4335	Turning and moving in place	Change in morphology through contact
945	1000021089_CD20	CD20	391	P2373	Adenoid	50	16.7631	16.7631	2	1	0	25.4661	56.609	3.377	0.44986	79.7463	Long Distance Movement	Change in morphology through movement
946	1000021249_CD20	CD20	391	P2373	Adenoid	35	11.6316	11.6316	0	0	0	22.3046	47.9091	4.11889	0.465562	58.6973	Long Distance Movement	Change in morphology through movement
947	1000021330_CD20	CD20	391	P2373	Adenoid	31	10.2631	10.2632	0	0	0	12.731	50.6826	4.93831	0.25119	44.9105	Turning and moving in place	Change in morphology through movement
948	1000021405_CD20	CD20	391	P2373	Adenoid	50	16.7631	16.7631	2	1	0	15.5312	86.8724	5.18236	0.178782	72.9597	Turning and moving in place	Change in morphology through movement
949	1000021420_CD20	CD20	391	P2373	Adenoid	46	15.3947	15.3947	1	1	0	16.9924	32.8232	2.13211	0.517694	53.5366	Long Distance Movement	Change in morphology through movement
950	1000021563_CD20	CD20	391	P2373	Adenoid	36	11.9741	11.9737	1	1	0	3.24554	38.3872	3.20585	0.0845475	61.1882	Low motion cells	Slight change in morphology
951	1000021633_CD20	CD20	391	P2373	Adenoid	19	6.15788	6.15789	0	0	0	10.9439	32.7947	5.32564	0.333711	55.9618	Turning and moving in place	Change in morphology through movement
952	1000021867_CD20	CD20	391	P2373	Adenoid	50	16.7631	16.7631	0	0	0	14.7617	90.5884	5.40403	0.162953	53.3739	Turning and moving in place	Change in morphology through movement
953	1000022549_CD20	CD20	391	P2373	Adenoid	40	13.3421	13.3421	4	1.25	0.0855263	24.0405	51.9635	3.89472	0.462643	82.3817	Long Distance Movement	Change in morphology through movement
954	1000022954_CD20	CD20	391	P2373	Adenoid	22	7.18417	7.18421	1	1	0	4.21535	17.3426	2.41401	0.243063	60.1355	Low motion cells	Slight change in morphology
955	1000023141_CD20	CD20	391	P2373	Adenoid	21	6.84208	6.8421	1	1	0	7.18064	23.5486	3.44173	0.304928	66.2139	Turning and moving in place	Change in morphology through contact
956	1000023155_CD20	CD20	391	P2373	Adenoid	49	16.421	16.421	5	1	0	5.05953	92.044	5.60526	0.0549686	65.9754	Turning and moving in place	Change in morphology through contact
957	1000023581_CD20	CD20	391	P2373	Adenoid	20	6.49997	6.5	0	0	0	5.15565	23.7957	3.6609	0.216663	69.6683	Low motion cells	Slight change in morphology
958	1000023741_CD20	CD20	391	P2373	Adenoid	28	9.2368	9.23684	0	0	0	8.78113	28.7671	3.1144	0.305249	53.7346	Long Distance Movement	Slight change in morphology
959	1000024296_CD20	CD20	391	P2373	Adenoid	34	11.2894	11.2895	1	1	0	2.61031	41.0122	3.63279	0.0636472	103.404	Low motion cells	Change in morphology through contact
960	1000025100_CD20	CD20	391	P2373	Adenoid	35	11.6316	11.6316	0	0	0	3.38672	9.86328	0.847977	0.343366	23.6668	Low motion cells	Slight change in morphology
961	1000025223_CD20	CD20	391	P2373	Adenoid	21	6.84208	6.8421	8	1.875	0.299342	0.269954	14.9749	2.18865	0.018027	40.108	Low motion cells	Slight change in morphology
962	1000025239_CD20	CD20	391	P2373	Adenoid	19	6.15788	6.15789	3	1	0	21.5262	38.1499	6.19529	0.564252	69.837	Long Distance Movement	Change in morphology through movement
963	1000025276_CD20	CD20	391	P2373	Adenoid	17	5.47368	5.47368	3	1	0	9.90156	17.579	3.21155	0.563261	56.2826	Turning and moving in place	Change in morphology through movement
964	1000025289_CD20	CD20	391	P2373	Adenoid	24	7.86842	7.86842	1	1	0	7.70345	19.3668	2.46133	0.397767	90.2995	Low motion cells	Slight change in morphology
965	1000025334_CD20	CD20	391	P2373	Adenoid	19	6.15788	6.15789	0	0	0	14.34	31.5551	5.12434	0.454443	51.3004	Turning and moving in place	Change in morphology through movement
966	1000025767_CD20	CD20	391	P2373	Adenoid	25	8.2105	8.21052	1	1	0	24.3136	47.8648	5.82971	0.507964	58.8032	Long Distance Movement	Change in morphology through movement
967	1000025882_CD20	CD20	391	P2373	Adenoid	48	16.0789	16.0789	1	1	0	5.90486	34.901	2.1706	0.169189	59.621	Turning and moving in place	Change in morphology through contact
968	1000025893_CD20	CD20	391	P2373	Adenoid	40	13.3421	13.3421	3	1	0	4.70706	59.2963	4.44431	0.079382	67.1001	Turning and moving in place	Change in morphology through contact
969	1000027490_CD20	CD20	391	P2373	Adenoid	40	13.3421	13.3421	2	1.5	0.171053	5.26439	67.9339	5.09171	0.0774929	66.5706	Turning and moving in place	Change in morphology through contact
970	1000027522_CD20	CD20	391	P2373	Adenoid	47	15.7368	15.7368	6	1.33333	0.114035	10.4901	77.9953	4.95624	0.134497	65.2164	Turning and moving in place	Change in morphology through contact
971	1000027565_CD20	CD20	391	P2373	Adenoid	47	15.7368	15.7368	4	1.25	0.0855263	9.63911	45.2483	2.87532	0.213027	71.638	Turning and moving in place	Change in morphology through contact
972	1000028007_CD20	CD20	391	P2373	Adenoid	24	7.86838	7.86842	4	1	0	2.21456	35.2599	4.48122	0.0628065	46.6236	Turning and moving in place	Change in morphology through contact
973	1000028267_CD20	CD20	391	P2373	Adenoid	47	15.7368	15.7368	5	2.2	0.410526	5.97076	29.3953	1.86793	0.20312	52.0824	Turning and moving in place	Slight change in morphology
974	1000028286_CD20	CD20	391	P2373	Adenoid	47	15.7368	15.7368	0	0	0	15.4904	52.5055	3.33648	0.295025	66.1673	Turning and moving in place	Change in morphology through movement
975	1000028688_CD20	CD20	391	P2373	Adenoid	18	5.81577	5.81579	0	0	0	2.89778	6.79283	1.168	0.426593	38.3258	Low motion cells	Slight change in morphology
976	1000028818_CD20	CD20	391	P2373	Adenoid	21	6.84208	6.8421	4	1.5	0.171053	5.30877	25.1974	3.68271	0.210687	51.0214	Turning and moving in place	Change in morphology through contact
977	1000029716_CD20	CD20	391	P2373	Adenoid	46	15.3947	15.3947	5	1	0	12.1669	48.6185	3.15813	0.250253	76.7157	Turning and moving in place	Change in morphology through contact
978	1000029831_CD20	CD20	391	P2373	Adenoid	39	13	13	5	1	0	9.0583	51.7296	3.97921	0.175109	60.4712	Turning and moving in place	Change in morphology through contact
979	1000030093_CD20	CD20	391	P2373	Adenoid	25	8.2105	8.21052	2	1	0	8.75642	50.8017	6.18741	0.172365	77.1537	Turning and moving in place	Change in morphology through contact
980	1000030427_CD20	CD20	391	P2373	Adenoid	46	15.3947	15.3947	2	1.5	0.171053	12.7248	31.6098	2.05329	0.402558	60.2406	Long Distance Movement	Change in morphology through contact
981	1000030461_CD20	CD20	391	P2373	Adenoid	16	5.13157	5.13158	2	1	0	2.61318	20.3978	3.97497	0.12811	59.4674	Low motion cells	Slight change in morphology
982	1000030601_CD20	CD20	391	P2373	Adenoid	46	15.3947	15.3947	4	1.25	0.0855263	3.78195	54.7802	3.55838	0.0690386	69.5003	Turning and moving in place	Change in morphology through contact
983	1000030940_CD20	CD20	391	P2373	Adenoid	46	15.3947	15.3947	0	0	0	11.5684	77.16	5.01212	0.149928	42.8458	Turning and moving in place	Change in morphology through movement
984	1000030976_CD20	CD20	391	P2373	Adenoid	33	10.9473	10.9474	1	1	0	15.2149	28.7386	2.62517	0.529425	52.9992	Long Distance Movement	Change in morphology through movement
985	1000031612_CD20	CD20	391	P2373	Adenoid	25	8.2105	8.21052	0	0	0	11.2393	31.8957	3.88474	0.352379	62.6681	Turning and moving in place	Change in morphology through movement
986	1000031856_CD20	CD20	391	P2373	Adenoid	30	9.92103	9.92105	0	0	0	30.9319	63.1143	6.36167	0.490093	55.8096	Long Distance Movement	Change in morphology through movement
987	1000031932_CD20	CD20	391	P2373	Adenoid	41	13.6842	13.6842	3	1	0	7.78607	49.6859	3.6309	0.156706	73.945	Turning and moving in place	Change in morphology through contact
988	1000032008_CD20	CD20	391	P2373	Adenoid	17	5.47368	5.47368	3	1.33333	0.114035	3.57649	7.41741	1.3551	0.482175	60.0323	Low motion cells	Slight change in morphology
989	1000032415_CD20	CD20	391	P2373	Adenoid	21	6.8421	6.8421	0	0	0	7.67294	48.0156	7.01768	0.159801	60.2682	Turning and moving in place	Change in morphology through movement
990	1000032905_CD20	CD20	391	P2373	Adenoid	28	9.23682	9.23684	2	1	0	5.55429	18.9508	2.05166	0.293089	53.7518	Low motion cells	Slight change in morphology
991	1000033228_CD20	CD20	391	P2373	Adenoid	17	5.47368	5.47368	1	1	0	7.83279	24.674	4.50774	0.317452	38.9015	Turning and moving in place	Change in morphology through contact
992	1000034330_CD20	CD20	391	P2373	Adenoid	44	14.7105	14.7105	9	1.22222	0.0760233	2.07969	50.8905	3.45947	0.0408659	106.726	Low motion cells	Slight change in morphology
993	1000034485_CD20	CD20	391	P2373	Adenoid	26	8.55262	8.55263	4	1	0	4.24176	47.0073	5.49624	0.0902363	76.8497	Turning and moving in place	Change in morphology through contact
994	1000034566_CD20	CD20	391	P2373	Adenoid	17	5.47367	5.47368	1	1	0	10.8279	26.8736	4.90962	0.402919	60.4193	Turning and moving in place	Change in morphology through movement
995	1000035044_CD20	CD20	391	P2373	Adenoid	44	14.7105	14.7105	9	3.11111	0.722222	5.55568	38.2943	2.60319	0.145079	58.4362	Turning and moving in place	Change in morphology through contact
996	1000035112_CD20	CD20	391	P2373	Adenoid	26	8.55262	8.55263	0	0	0	3.56094	10.0182	1.17136	0.355447	67.3182	Low motion cells	Slight change in morphology
997	1000035196_CD20	CD20	391	P2373	Adenoid	44	14.7105	14.7105	0	0	0	4.51384	17.2942	1.17564	0.261004	56.7516	Low motion cells	Slight change in morphology
998	1000035415_CD20	CD20	391	P2373	Adenoid	44	14.7105	14.7105	0	0	0	2.97637	26.7768	1.82025	0.111155	44.5522	Low motion cells	Slight change in morphology
999	1000035693_CD20	CD20	391	P2373	Adenoid	18	5.81578	5.81579	2	1	0	7.52316	22.4298	3.85672	0.335409	49.527	Turning and moving in place	Change in morphology through contact
1000	1000036415_CD20	CD20	391	P2373	Adenoid	18	5.81577	5.81579	0	0	0	8.67643	22.6772	3.89927	0.382606	55.3899	Turning and moving in place	Slight change in morphology
1001	1000036484_CD20	CD20	391	P2373	Adenoid	20	6.49997	6.5	3	1	0	6.43911	22.0866	3.39796	0.291539	63.7964	Turning and moving in place	Change in morphology through contact
1002	1000036677_CD20	CD20	391	P2373	Adenoid	18	5.81577	5.81579	4	0.75	0	6.20691	20.8493	3.58496	0.297704	56.8016	Turning and moving in place	Change in morphology through contact
1003	1000036721_CD20	CD20	391	P2373	Adenoid	43	14.3684	14.3684	5	3.8	0.957894	5.51173	49.2194	3.42553	0.111983	62.8474	Turning and moving in place	Change in morphology through contact
1004	1000037466_CD20	CD20	391	P2373	Adenoid	21	6.84208	6.8421	1	1	0	6.6113	25.8017	3.77103	0.256235	52.8795	Turning and moving in place	Change in morphology through contact
1005	1000037576_CD20	CD20	391	P2373	Adenoid	33	10.9473	10.9474	0	0	0	6.57566	12.9961	1.18715	0.505973	48.957	Low motion cells	Slight change in morphology
1006	1000037784_CD20	CD20	391	P2373	Adenoid	16	5.13155	5.13158	1	1	0	2.90764	16.107	3.13882	0.18052	42.2058	Low motion cells	Change in morphology through contact
1007	1000038042_CD20	CD20	391	P2373	Adenoid	27	8.89472	8.89473	3	1.33333	0.114035	13.7824	40.916	4.60003	0.336846	84.2984	Long Distance Movement	Change in morphology through contact
1008	1000038049_CD20	CD20	391	P2373	Adenoid	43	14.3684	14.3684	3	1.66667	0.22807	3.42285	74.6009	5.19202	0.0458822	53.3207	Turning and moving in place	Change in morphology through contact
1009	1000038774_CD20	CD20	391	P2373	Adenoid	28	9.23728	9.23684	2	8.5	2.56579	13.6673	31.5785	3.41859	0.432805	57.9607	Long Distance Movement	Change in morphology through movement
1010	1000038895_CD20	CD20	391	P2373	Adenoid	42	14.0263	14.0263	2	1	0	5.40611	54.0962	3.85677	0.0999352	90.856	Turning and moving in place	Change in morphology through contact
1011	1000038999_CD20	CD20	391	P2373	Adenoid	17	5.47367	5.47368	0	0	0	4.88439	16.7241	3.05538	0.292056	51.3868	Low motion cells	Slight change in morphology
1012	1000039008_CD20	CD20	391	P2373	Adenoid	32	10.6052	10.6053	5	1.6	0.205263	9.36636	47.3947	4.46899	0.197625	81.533	Turning and moving in place	Change in morphology through contact
1013	1000039048_CD20	CD20	391	P2373	Adenoid	22	7.18418	7.18421	2	3.5	0.855263	8.06919	35.1863	4.89774	0.229328	61.4886	Turning and moving in place	Change in morphology through contact
1014	1000039084_CD20	CD20	391	P2373	Adenoid	20	6.49998	6.5	0	0	0	23.5347	45.783	7.04356	0.514049	73.7929	Long Distance Movement	Change in morphology through movement
1015	1000039266_CD20	CD20	391	P2373	Adenoid	33	10.9473	10.9474	3	1	0	7.05897	45.9427	4.19671	0.153647	46.9085	Turning and moving in place	Change in morphology through contact
1016	1000039600_CD20	CD20	391	P2373	Adenoid	16	5.13157	5.13158	3	1	0	7.19752	38.1453	7.43345	0.188687	47.2223	Turning and moving in place	Change in morphology through contact
1017	1000039685_CD20	CD20	391	P2373	Adenoid	16	5.13157	5.13158	3	1	0	2.95557	15.4203	3.00499	0.191667	53.4769	Low motion cells	Slight change in morphology
1018	1000039723_CD20	CD20	391	P2373	Adenoid	25	8.2105	8.21052	2	0.5	0	2.79959	22.3679	2.7243	0.125161	74.2933	Low motion cells	Slight change in morphology
1019	1000039929_CD20	CD20	391	P2373	Adenoid	42	14.0263	14.0263	3	1	0	13.6259	41.1601	2.9345	0.331046	67.5087	Turning and moving in place	Change in morphology through movement
1020	1000040436_CD20	CD20	391	P2373	Adenoid	23	7.5263	7.52631	0	0	0	17.4015	45.9755	6.10865	0.378494	58.6039	Long Distance Movement	Change in morphology through movement
1021	1000041049_CD20	CD20	391	P2373	Adenoid	17	5.47368	5.47368	0	0	0	9.10923	30.0965	5.49839	0.302668	68.0193	Turning and moving in place	Change in morphology through contact
1022	1000041162_CD20	CD20	391	P2373	Adenoid	21	6.84208	6.8421	0	0	0	36.7787	62.1439	9.0826	0.591832	67.9331	Long Distance Movement	Change in morphology through movement
1023	1000041457_CD20	CD20	391	P2373	Adenoid	30	9.92102	9.92105	1	2	0.342105	11.8151	54.2715	5.47035	0.217703	78.4412	Turning and moving in place	Change in morphology through contact
1024	1000041895_CD20	CD20	391	P2373	Adenoid	21	6.84208	6.8421	0	0	0	2.64939	27.2373	3.98085	0.0972707	60.0411	Low motion cells	Slight change in morphology
1025	1000041898_CD20	CD20	391	P2373	Adenoid	16	5.13157	5.13158	3	1	0	5.32462	9.81898	1.91345	0.542278	67.3928	Low motion cells	Slight change in morphology
1026	1000042041_CD20	CD20	391	P2373	Adenoid	41	13.6842	13.6842	8	1.125	0.0427631	7.56801	56.714	4.14449	0.133442	51.2782	Turning and moving in place	Change in morphology through contact
1027	1000042126_CD20	CD20	391	P2373	Adenoid	19	6.15788	6.15789	7	1.28571	0.0977443	0.619606	17.1079	2.77821	0.0362175	77.5451	Low motion cells	Slight change in morphology
1028	1000042416_CD20	CD20	391	P2373	Adenoid	28	9.23682	9.23684	0	0	0	10.6738	37.1489	4.02183	0.287326	52.0325	Turning and moving in place	Change in morphology through movement
1029	1000042816_CD20	CD20	391	P2373	Adenoid	22	7.1842	7.18421	1	1	0	1.53311	21.9228	3.05154	0.0699319	42.313	Low motion cells	Slight change in morphology
1030	1000043702_CD20	CD20	391	P2373	Adenoid	30	9.92102	9.92105	0	0	0	7.10514	42.7294	4.30696	0.166282	70.8266	Turning and moving in place	Change in morphology through movement
1031	1000043705_CD20	CD20	391	P2373	Adenoid	40	13.3421	13.3421	1	1	0	8.16319	42.1869	3.16194	0.193501	99.3796	Turning and moving in place	Change in morphology through contact
1032	1000043777_CD20	CD20	391	P2373	Adenoid	36	11.9737	11.9737	0	0	0	18.5312	41.7277	3.48496	0.444098	78.866	Long Distance Movement	Change in morphology through movement
1033	1000043796_CD20	CD20	391	P2373	Adenoid	40	13.3421	13.3421	8	1	0	12.3396	79.216	5.93731	0.155771	60.821	Turning and moving in place	Change in morphology through contact
1034	1000043833_CD20	CD20	391	P2373	Adenoid	40	13.3421	13.3421	3	1.33333	0.114035	3.00364	35.3763	2.65149	0.0849055	55.2244	Low motion cells	Slight change in morphology
1035	1000044009_CD20	CD20	391	P2373	Adenoid	40	13.3421	13.3421	0	0	0	1.86016	24.0476	1.80239	0.0773534	35.8768	Low motion cells	Slight change in morphology
1036	1000044019_CD20	CD20	391	P2373	Adenoid	40	13.3421	13.3421	0	0	0	5.95551	47.2364	3.54041	0.126079	69.4464	Turning and moving in place	Slight change in morphology
1037	1000045013_CD20	CD20	391	P2373	Adenoid	19	6.15787	6.15789	0	0	0	12.5755	20.1974	3.27994	0.622631	38.6419	Turning and moving in place	Change in morphology through movement
1038	1000045912_CD20	CD20	391	P2373	Adenoid	39	13	13	2	2	0.342105	9.50278	55.6489	4.2807	0.170763	70.09	Turning and moving in place	Change in morphology through contact
1039	1000046077_CD20	CD20	391	P2373	Adenoid	23	7.5263	7.52631	0	0	0	2.45815	10.2679	1.36428	0.239401	52.7099	Low motion cells	Slight change in morphology
1040	1000046109_CD20	CD20	391	P2373	Adenoid	27	8.89472	8.89473	2	1.5	0.171053	16.0232	44.5011	5.00309	0.360063	51.8601	Long Distance Movement	Change in morphology through movement
1041	1000046778_CD20	CD20	391	P2373	Adenoid	25	8.21097	8.21052	0	0	0	3.82774	15.3677	1.87161	0.249076	60.1914	Low motion cells	Change in morphology through contact
1042	1000046845_CD20	CD20	391	P2373	Adenoid	22	7.18418	7.18421	0	0	0	5.72203	27.0298	3.76241	0.211693	67.6096	Turning and moving in place	Slight change in morphology
1043	1000047211_CD20	CD20	391	P2373	Adenoid	20	6.49998	6.5	1	1	0	9.15999	38.918	5.98741	0.235366	33.1067	Turning and moving in place	Change in morphology through contact
1044	1000048013_CD20	CD20	391	P2373	Adenoid	29	9.57892	9.57894	0	0	0	2.68306	26.8092	2.79877	0.10008	60.1409	Low motion cells	Slight change in morphology
1045	1000049094_CD20	CD20	391	P2373	Adenoid	19	6.15788	6.15789	1	1	0	6.94305	20.3197	3.29979	0.34169	56.0084	Turning and moving in place	Change in morphology through contact
1046	1000049098_CD20	CD20	391	P2373	Adenoid	17	5.47367	5.47368	0	0	0	3.16439	24.115	4.40563	0.131221	57.5455	Low motion cells	Slight change in morphology
1047	1000049169_CD20	CD20	391	P2373	Adenoid	38	12.6579	12.6579	11	1.45455	0.155502	1.99308	49.2581	3.8915	0.040462	88.0056	Turning and moving in place	Change in morphology through contact
1048	1000049256_CD20	CD20	391	P2373	Adenoid	29	9.57892	9.57894	2	2	0.342105	2.05486	22.6682	2.36647	0.0906494	52.5779	Low motion cells	Slight change in morphology
1049	1000049299_CD20	CD20	391	P2373	Adenoid	38	12.6579	12.6579	0	0	0	10.2858	38.9417	3.07648	0.264134	76.9485	Turning and moving in place	Change in morphology through movement
1050	1000050047_CD20	CD20	391	P2373	Adenoid	28	9.23682	9.23684	0	0	0	22.1564	47.6741	5.16131	0.464746	41.3383	Long Distance Movement	Change in morphology through movement
1051	1000050260_CD20	CD20	391	P2373	Adenoid	32	10.6052	10.6053	1	1	0	11.2286	37.8919	3.57295	0.296331	81.0523	Turning and moving in place	Change in morphology through movement
1052	1000050385_CD20	CD20	391	P2373	Adenoid	22	7.18418	7.18421	0	0	0	11.8662	45.2576	6.29961	0.262193	54.1741	Turning and moving in place	Change in morphology through movement
1053	1000050582_CD20	CD20	391	P2373	Adenoid	18	5.81577	5.81579	2	1.5	0.171053	2.89019	14.9388	2.56868	0.193468	57.5771	Low motion cells	Slight change in morphology
1054	1000050637_CD20	CD20	391	P2373	Adenoid	37	12.3158	12.3158	4	1	0	2.36156	51.8226	4.20783	0.04557	69.9601	Turning and moving in place	Change in morphology through contact
1055	1000050730_CD20	CD20	391	P2373	Adenoid	37	12.3158	12.3158	4	1.25	0.0855263	9.74259	52.6183	4.27244	0.185156	74.4874	Turning and moving in place	Change in morphology through contact
1056	1000050771_CD20	CD20	391	P2373	Adenoid	37	12.3158	12.3158	4	1	0	4.66425	48.8733	3.96836	0.0954357	56.9499	Turning and moving in place	Change in morphology through contact
1057	1000051058_CD20	CD20	391	P2373	Adenoid	16	5.13155	5.13158	1	1	0	3.0824	13.8387	2.69679	0.222737	65.1082	Low motion cells	Slight change in morphology
1058	1000051263_CD20	CD20	391	P2373	Adenoid	21	6.84208	6.8421	1	1	0	2.91094	23.8231	3.48185	0.12219	50.7162	Low motion cells	Slight change in morphology
1059	1000051367_CD20	CD20	391	P2373	Adenoid	37	12.3158	12.3158	1	1	0	2.61449	20.4066	1.65696	0.12812	57.8985	Low motion cells	Slight change in morphology
1060	1000052722_CD20	CD20	391	P2373	Adenoid	36	11.9737	11.9737	6	3	0.68421	7.58749	53.7113	4.48579	0.141264	86.4355	Turning and moving in place	Change in morphology through contact
1061	1000052764_CD20	CD20	391	P2373	Adenoid	28	9.2368	9.23684	0	0	0	12.0081	29.653	3.21031	0.404953	51.9393	Long Distance Movement	Change in morphology through movement
1062	1000052856_CD20	CD20	391	P2373	Adenoid	16	5.13155	5.13158	0	0	0	1.00953	19.2811	3.75735	0.0523586	42.0077	Low motion cells	Slight change in morphology
1063	1000052966_CD20	CD20	391	P2373	Adenoid	36	11.9737	11.9737	4	2.75	0.598684	7.78676	43.8304	3.66057	0.177657	62.6927	Turning and moving in place	Change in morphology through contact
1064	1000053296_CD20	CD20	391	P2373	Adenoid	25	8.21048	8.21052	3	2	0.342105	6.01976	27.1299	3.3043	0.221886	66.5555	Turning and moving in place	Change in morphology through contact
1065	1000053330_CD20	CD20	391	P2373	Adenoid	19	6.15787	6.15789	3	1.33333	0.114035	1.6795	29.0933	4.72458	0.0577279	64.7544	Low motion cells	Change in morphology through contact
1066	1000053465_CD20	CD20	391	P2373	Adenoid	19	6.15787	6.15789	1	1	0	11.2932	22.4408	3.64425	0.503241	45.0961	Turning and moving in place	Change in morphology through movement
1067	1000053691_CD20	CD20	391	P2373	Adenoid	36	11.9737	11.9737	10	2.5	0.513158	2.40628	23.5473	1.96659	0.102189	55.7355	Low motion cells	Slight change in morphology
1068	1000053763_CD20	CD20	391	P2373	Adenoid	36	11.9737	11.9737	0	0	0	2.04818	37.3447	3.11891	0.0548454	61.5087	Low motion cells	Slight change in morphology
1069	1000054814_CD20	CD20	391	P2373	Adenoid	35	11.6316	11.6316	0	0	0	6.65612	22.4733	1.9321	0.296179	67.1013	Low motion cells	Slight change in morphology
1070	1000054894_CD20	CD20	391	P2373	Adenoid	19	6.15788	6.15789	0	0	0	11.993	33.8225	5.49255	0.354585	50.6823	Turning and moving in place	Change in morphology through movement
1071	1000055020_CD20	CD20	391	P2373	Adenoid	34	11.2894	11.2895	0	0	0	8.98059	60.3694	5.34743	0.148761	61.7814	Turning and moving in place	Change in morphology through movement
1072	1000055263_CD20	CD20	391	P2373	Adenoid	35	11.6316	11.6316	1	1	0	7.5489	33.8905	2.91367	0.222744	88.7858	Turning and moving in place	Change in morphology through contact
1073	1000055437_CD20	CD20	391	P2373	Adenoid	33	10.9473	10.9474	1	2	0.342105	4.6263	34.9175	3.18959	0.132492	76.2979	Low motion cells	Change in morphology through contact
1074	1000055498_CD20	CD20	391	P2373	Adenoid	35	11.6316	11.6316	5	1.2	0.068421	8.81407	42.2271	3.63039	0.20873	55.4896	Turning and moving in place	Change in morphology through contact
1075	1000055511_CD20	CD20	391	P2373	Adenoid	25	8.2105	8.21052	1	1	0	6.83562	29.5955	3.6046	0.230968	49.715	Turning and moving in place	Change in morphology through contact
1076	1000055520_CD20	CD20	391	P2373	Adenoid	35	11.6316	11.6316	2	1	0	11.7779	41.8348	3.59667	0.281534	67.2041	Turning and moving in place	Change in morphology through movement
1077	1000055641_CD20	CD20	391	P2373	Adenoid	35	11.6316	11.6316	0	0	0	16.3381	47.844	4.1133	0.341487	74.1429	Long Distance Movement	Change in morphology through movement
1078	1000055983_CD20	CD20	391	P2373	Adenoid	35	11.6316	11.6316	0	0	0	5.1644	39.7723	3.41935	0.129849	61.283	Low motion cells	Slight change in morphology
1079	1000056028_CD20	CD20	391	P2373	Adenoid	31	10.2631	10.2632	0	0	0	1.6845	22.3152	2.17431	0.0754865	69.5642	Low motion cells	Slight change in morphology
1080	1000056083_CD20	CD20	391	P2373	Adenoid	35	11.6316	11.6316	6	1.16667	0.0570175	13.7473	39.5849	3.40324	0.347285	73.5597	Long Distance Movement	Change in morphology through contact
1081	1000056190_CD20	CD20	391	P2373	Adenoid	16	5.13157	5.13158	6	1.66667	0.22807	6.77488	20.8969	4.07222	0.324205	65.2463	Turning and moving in place	Change in morphology through contact
1082	1000057657_CD20	CD20	391	P2373	Adenoid	18	5.81578	5.81579	0	0	0	7.51003	37.3101	6.41531	0.201287	54.6829	Turning and moving in place	Change in morphology through movement
1083	1000057878_CD20	CD20	391	P2373	Adenoid	24	7.8684	7.86842	0	0	0	17.7877	39.6069	5.03367	0.449106	50.2382	Long Distance Movement	Change in morphology through movement
1084	1000058217_CD20	CD20	391	P2373	Adenoid	34	11.2895	11.2895	5	1.6	0.205263	11.6733	64.4197	5.70619	0.181206	53.5346	Turning and moving in place	Change in morphology through contact
1085	1000058227_CD20	CD20	391	P2373	Adenoid	34	11.2895	11.2895	2	1	0	12.768	57.0223	5.05094	0.223912	61.0907	Turning and moving in place	Change in morphology through contact
1086	1000058360_CD20	CD20	391	P2373	Adenoid	34	11.2895	11.2895	2	1	0	33.0325	54.1273	4.7945	0.610275	72.4891	Long Distance Movement	Change in morphology through movement
1087	1000058394_CD20	CD20	391	P2373	Adenoid	28	9.23682	9.23684	0	0	0	7.80603	39.6454	4.29211	0.196896	50.6855	Turning and moving in place	Change in morphology through movement
1088	1000058441_CD20	CD20	391	P2373	Adenoid	34	11.2895	11.2895	2	1	0	10.0978	47.1775	4.1789	0.214039	78.8657	Turning and moving in place	Change in morphology through contact
1089	1000058531_CD20	CD20	391	P2373	Adenoid	29	9.57892	9.57894	0	0	0	6.48615	37.1606	3.87941	0.174544	39.0455	Turning and moving in place	Change in morphology through contact
1090	1000058542_CD20	CD20	391	P2373	Adenoid	33	10.9473	10.9474	1	1	0	5.57466	45.9673	4.19895	0.121275	46.2962	Turning and moving in place	Slight change in morphology
1091	1000058686_CD20	CD20	391	P2373	Adenoid	32	10.6052	10.6053	1	1	0	3.71439	26.0632	2.45758	0.142515	61.8599	Low motion cells	Slight change in morphology
1092	1000059128_CD20	CD20	391	P2373	Adenoid	34	11.2895	11.2895	4	2.25	0.427631	16.007	39.9164	3.53572	0.401013	43.8995	Long Distance Movement	Change in morphology through movement
1093	1000060048_CD20	CD20	391	P2373	Adenoid	16	5.13155	5.13158	0	0	0	1.19917	28.9371	5.63906	0.0414407	51.0216	Turning and moving in place	Change in morphology through contact
1094	1000060132_CD20	CD20	391	P2373	Adenoid	25	8.21048	8.21052	1	1	0	14.996	32.2724	3.93064	0.46467	57.6833	Turning and moving in place	Change in morphology through movement
1095	1000060351_CD20	CD20	391	P2373	Adenoid	16	5.13155	5.13158	1	1	0	12.1655	33.0298	6.43661	0.368318	74.1059	Turning and moving in place	Change in morphology through movement
1096	1000060428_CD20	CD20	391	P2373	Adenoid	23	7.52628	7.52631	0	0	0	13.2739	46.3745	6.16168	0.286232	54.189	Turning and moving in place	Change in morphology through movement
1097	1000060560_CD20	CD20	391	P2373	Adenoid	16	5.13155	5.13158	2	1	0	18.141	36.9636	7.20321	0.49078	49.9306	Long Distance Movement	Change in morphology through movement
1098	1000060803_CD20	CD20	391	P2373	Adenoid	16	5.13155	5.13158	5	1.6	0.205263	2.60078	6.26214	1.22032	0.415318	53.1723	Low motion cells	Slight change in morphology
1099	1000062557_CD20	CD20	391	P2373	Adenoid	32	10.6052	10.6053	5	1.2	0.068421	1.66811	57.3533	5.40802	0.0290848	110.6	Turning and moving in place	Change in morphology through contact
1100	1000062573_CD20	CD20	391	P2373	Adenoid	32	10.6052	10.6053	1	1	0	5.61189	51.8957	4.89341	0.108138	83.6109	Turning and moving in place	Change in morphology through movement
1101	1000062823_CD20	CD20	391	P2373	Adenoid	22	7.18418	7.18421	0	0	0	6.65131	44.8319	6.24037	0.148361	45.854	Turning and moving in place	Change in morphology through movement
1102	1000062908_CD20	CD20	391	P2373	Adenoid	19	6.15787	6.15789	2	1	0	14.0211	22.2442	3.61233	0.630325	50.8533	Turning and moving in place	Change in morphology through movement
1103	1000063002_CD20	CD20	391	P2373	Adenoid	19	6.15787	6.15789	1	2	0.342105	7.18756	29.9264	4.85986	0.240175	59.1672	Turning and moving in place	Change in morphology through contact
1104	1000063014_CD20	CD20	391	P2373	Adenoid	28	9.23682	9.23684	0	0	0	1.07529	20.7654	2.24812	0.0517827	64.0893	Low motion cells	Slight change in morphology
1105	1000063098_CD20	CD20	391	P2373	Adenoid	32	10.6052	10.6053	2	1	0	5.36011	39.2035	3.69662	0.136725	53.7358	Turning and moving in place	Change in morphology through contact
1106	1000063107_CD20	CD20	391	P2373	Adenoid	23	7.52628	7.52631	2	2.5	0.513158	3.93256	26.4082	3.5088	0.148914	53.9992	Low motion cells	Change in morphology through contact
1107	1000063118_CD20	CD20	391	P2373	Adenoid	32	10.6052	10.6053	4	1.75	0.256579	4.69963	26.8038	2.52741	0.175334	50.7268	Low motion cells	Slight change in morphology
1108	1000064379_CD20	CD20	391	P2373	Adenoid	31	10.2631	10.2632	0	0	0	11.725	54.0135	5.26287	0.217076	45.2151	Turning and moving in place	Change in morphology through movement
1109	1000064425_CD20	CD20	391	P2373	Adenoid	31	10.2631	10.2632	3	1	0	6.49297	40.0987	3.90706	0.161925	73.1725	Turning and moving in place	Change in morphology through contact
1110	1000064552_CD20	CD20	391	P2373	Adenoid	31	10.2631	10.2632	1	1	0	8.61484	58.8249	5.73167	0.146449	71.4995	Turning and moving in place	Change in morphology through contact
1111	1000064646_CD20	CD20	391	P2373	Adenoid	24	7.8684	7.86842	1	2	0.342105	7.34518	37.73	4.79512	0.194678	49.0763	Turning and moving in place	Change in morphology through contact
1112	1000064678_CD20	CD20	391	P2373	Adenoid	31	10.2631	10.2632	1	2	0.342105	10.2481	25.7527	2.50924	0.397942	68.7902	Low motion cells	Change in morphology through contact
1113	1000064933_CD20	CD20	391	P2373	Adenoid	21	6.84208	6.8421	2	7	2.05263	1.5966	15.7496	2.30187	0.101374	52.8031	Low motion cells	Slight change in morphology
1114	1000065199_CD20	CD20	391	P2373	Adenoid	31	10.2631	10.2632	1	1	0	7.67806	52.1968	5.08585	0.147098	60.0562	Turning and moving in place	Change in morphology through movement
1115	1000065484_CD20	CD20	391	P2373	Adenoid	20	6.49997	6.5	4	3.5	0.855263	2.05601	9.30441	1.43145	0.220971	44.1653	Low motion cells	Slight change in morphology
1116	1000065547_CD20	CD20	391	P2373	Adenoid	31	10.2631	10.2632	0	0	0	3.77737	33.1482	3.22983	0.113954	53.496	Low motion cells	Slight change in morphology
1117	1000065675_CD20	CD20	391	P2373	Adenoid	31	10.2631	10.2632	0	0	0	3.02788	12.7479	1.24211	0.23752	44.6428	Low motion cells	Slight change in morphology
1118	1000067001_CD20	CD20	391	P2373	Adenoid	21	6.84208	6.8421	1	1	0	23.1026	41.0815	6.00424	0.56236	76.6836	Long Distance Movement	Change in morphology through movement
1119	1000067051_CD20	CD20	391	P2373	Adenoid	30	9.92103	9.92105	2	3	0.68421	6.39745	56.3395	5.67879	0.113552	59.172	Turning and moving in place	Change in morphology through contact
1120	1000067269_CD20	CD20	391	P2373	Adenoid	30	9.92103	9.92105	3	2.33333	0.45614	9.43406	46.2704	4.66387	0.20389	57.5266	Turning and moving in place	Change in morphology through contact
1121	1000067551_CD20	CD20	391	P2373	Adenoid	30	9.92103	9.92105	1	1	0	9.51659	52.3287	5.27452	0.181862	65.585	Turning and moving in place	Change in morphology through contact
1122	1000068996_CD20	CD20	391	P2373	Adenoid	21	6.84207	6.8421	0	0	0	6.74998	11.547	1.68764	0.584567	51.2693	Low motion cells	Slight change in morphology
1123	1000069062_CD20	CD20	391	P2373	Adenoid	29	9.57892	9.57894	1	1	0	10.8202	36.2329	3.78257	0.298628	82.0991	Turning and moving in place	Change in morphology through movement
1124	1000069229_CD20	CD20	391	P2373	Adenoid	29	9.57892	9.57894	0	0	0	7.92901	26.8593	2.804	0.295205	49.4826	Low motion cells	Slight change in morphology
1125	1000069320_CD20	CD20	391	P2373	Adenoid	26	8.5526	8.55263	0	0	0	2.41251	12.1744	1.42348	0.198162	55.2021	Low motion cells	Slight change in morphology
1126	1000069333_CD20	CD20	391	P2373	Adenoid	18	5.81575	5.81579	0	0	0	6.00768	38.8563	6.68121	0.154613	56.0217	Turning and moving in place	Change in morphology through movement
1127	1000069346_CD20	CD20	391	P2373	Adenoid	29	9.57892	9.57894	0	0	0	3.4991	23.6961	2.47377	0.147666	75.6477	Low motion cells	Slight change in morphology
1128	1000070059_CD20	CD20	391	P2373	Adenoid	29	9.57892	9.57894	0	0	0	6.12941	36.4688	3.80719	0.168073	76.3676	Turning and moving in place	Slight change in morphology
1129	1000070063_CD20	CD20	391	P2373	Adenoid	29	9.57892	9.57894	2	1	0	8.16096	18.5941	1.94114	0.438901	60.5568	Low motion cells	Change in morphology through contact
1130	1000070069_CD20	CD20	391	P2373	Adenoid	29	9.57892	9.57894	0	0	0	7.75088	36.4423	3.80443	0.212689	64.5235	Turning and moving in place	Change in morphology through movement
1131	1000070139_CD20	CD20	391	P2373	Adenoid	29	9.57892	9.57894	10	1.1	0.0342105	7.16405	38.8507	4.05586	0.184399	75.6777	Turning and moving in place	Change in morphology through contact
1132	1000070382_CD20	CD20	391	P2373	Adenoid	29	9.57892	9.57894	0	0	0	7.40256	13.8648	1.44743	0.533909	37.7492	Turning and moving in place	Slight change in morphology
1133	1000070617_CD20	CD20	391	P2373	Adenoid	18	5.81575	5.81579	4	1.25	0.0855263	9.921	22.2578	3.82716	0.445732	69.8392	Turning and moving in place	Change in morphology through contact
1134	1000071313_CD20	CD20	391	P2373	Adenoid	28	9.23683	9.23684	0	0	0	5.4902	33.6735	3.64557	0.163042	51.4803	Turning and moving in place	Change in morphology through contact
1135	1000071536_CD20	CD20	391	P2373	Adenoid	17	5.47367	5.47368	0	0	0	16.7066	30.5587	5.58285	0.546706	60.8147	Turning and moving in place	Change in morphology through movement
1136	1000071589_CD20	CD20	391	P2373	Adenoid	18	5.81578	5.81579	0	0	0	10.8371	22.6802	3.89977	0.477823	66.3252	Turning and moving in place	Slight change in morphology
1137	1000071690_CD20	CD20	391	P2373	Adenoid	28	9.23683	9.23684	9	1.44444	0.152047	2.64362	14.0168	1.51749	0.188604	80.1605	Low motion cells	Slight change in morphology
1138	1000072032_CD20	CD20	391	P2373	Adenoid	21	6.8421	6.8421	1	1	0	17.1016	48.932	7.1516	0.349498	65.5095	Long Distance Movement	Change in morphology through movement
1139	1000072285_CD20	CD20	391	P2373	Adenoid	28	9.23683	9.23684	1	1	0	2.74476	13.6762	1.48062	0.200696	88.0163	Low motion cells	Slight change in morphology
1140	1000072493_CD20	CD20	391	P2373	Adenoid	28	9.23683	9.23684	0	0	0	2.95079	61.9134	6.70288	0.04766	64.4073	Turning and moving in place	Change in morphology through movement
1141	1000073446_CD20	CD20	391	P2373	Adenoid	26	8.5526	8.55263	2	1.5	0.171053	17.81	43.7707	5.11782	0.406894	83.103	Long Distance Movement	Change in morphology through movement
1142	1000073558_CD20	CD20	391	P2373	Adenoid	23	7.5263	7.52631	0	0	0	3.44962	16.8721	2.24175	0.204457	41.8596	Low motion cells	Slight change in morphology
1143	1000074170_CD20	CD20	391	P2373	Adenoid	22	7.18418	7.18421	0	0	0	2.36898	35.8819	4.99457	0.0660215	55.9686	Low motion cells	Change in morphology through contact
1144	1000074582_CD20	CD20	391	P2373	Adenoid	27	8.89472	8.89473	0	0	0	6.21838	15.9917	1.79789	0.38885	71.3055	Low motion cells	Slight change in morphology
1145	1000074635_CD20	CD20	391	P2373	Adenoid	18	5.81577	5.81579	6	1.5	0.171053	2.23564	18.0575	3.10492	0.123807	66.011	Low motion cells	Slight change in morphology
1146	1000074797_CD20	CD20	391	P2373	Adenoid	27	8.89472	8.89473	0	0	0	8.68227	33.5691	3.77405	0.258638	44.5719	Turning and moving in place	Change in morphology through movement
1147	1000074847_CD20	CD20	391	P2373	Adenoid	24	7.8684	7.86842	0	0	0	7.27764	23.4488	2.98012	0.310363	46.0002	Turning and moving in place	Slight change in morphology
1148	1000074866_CD20	CD20	391	P2373	Adenoid	16	5.13155	5.13158	1	2	0.342105	5.53204	15.1654	2.95533	0.36478	47.751	Turning and moving in place	Change in morphology through contact
1149	1000075371_CD20	CD20	391	P2373	Adenoid	27	8.89472	8.89473	1	1	0	8.96602	21.0146	2.36259	0.426657	54.2637	Turning and moving in place	Change in morphology through contact
1150	1000076026_CD20	CD20	391	P2373	Adenoid	20	6.49998	6.5	5	1	0	14.372	44.6747	6.87304	0.321704	84.8419	Turning and moving in place	Change in morphology through contact
1151	1000076204_CD20	CD20	391	P2373	Adenoid	26	8.55262	8.55263	0	0	0	6.19769	74.4422	8.70403	0.0832551	44.635	Turning and moving in place	Change in morphology through contact
1152	1000076256_CD20	CD20	391	P2373	Adenoid	26	8.55262	8.55263	0	0	0	3.45328	15.3583	1.79574	0.224848	83.8322	Low motion cells	Slight change in morphology
1153	1000076269_CD20	CD20	391	P2373	Adenoid	26	8.55262	8.55263	3	4	1.02632	18.8532	32.5793	3.80928	0.578687	52.6157	Long Distance Movement	Change in morphology through movement
1154	1000076542_CD20	CD20	391	P2373	Adenoid	26	8.55262	8.55263	1	1	0	5.46557	35.0723	4.10076	0.155837	82.1284	Turning and moving in place	Slight change in morphology
1155	1000076760_CD20	CD20	391	P2373	Adenoid	21	6.84208	6.8421	0	0	0	2.16571	21.3359	3.11834	0.101505	59.3161	Low motion cells	Slight change in morphology
1156	1000076868_CD20	CD20	391	P2373	Adenoid	20	6.49998	6.5	0	0	0	2.62208	10.4551	1.60848	0.250795	62.7197	Low motion cells	Slight change in morphology
1157	1000077759_CD20	CD20	391	P2373	Adenoid	19	6.15788	6.15789	0	0	0	5.26562	13.6094	2.21007	0.386912	29.6479	Low motion cells	Slight change in morphology
1158	1000078208_CD20	CD20	391	P2373	Adenoid	25	8.2105	8.21052	1	1	0	7.08304	26.431	3.21917	0.267983	121.824	Low motion cells	Change in morphology through contact
1159	1000078259_CD20	CD20	391	P2373	Adenoid	25	8.2105	8.21052	1	1	0	9.99918	22.6537	2.75911	0.441393	66.8092	Turning and moving in place	Change in morphology through contact
1160	1000078522_CD20	CD20	391	P2373	Adenoid	17	5.47365	5.47368	3	1	0	7.09024	13.0875	2.39101	0.541755	62.0621	Low motion cells	Slight change in morphology
1161	1000078669_CD20	CD20	391	P2373	Adenoid	25	8.2105	8.21052	1	1	0	8.03737	45.4671	5.53767	0.176773	61.7013	Turning and moving in place	Change in morphology through movement
1162	1000078871_CD20	CD20	391	P2373	Adenoid	17	5.47365	5.47368	0	0	0	7.18554	21.1301	3.86033	0.340062	77.1716	Turning and moving in place	Change in morphology through contact
1163	1000079362_CD20	CD20	391	P2373	Adenoid	25	8.2105	8.21052	4	1.5	0.171053	3.19085	25.9714	3.1632	0.12286	84.2689	Low motion cells	Change in morphology through contact
1164	1000079475_CD20	CD20	391	P2373	Adenoid	23	7.52628	7.52631	1	2	0.342105	11.8619	31.721	4.2147	0.373944	53.5654	Turning and moving in place	Change in morphology through movement
1165	1000079550_CD20	CD20	391	P2373	Adenoid	25	8.2105	8.21052	0	0	0	2.19394	9.72298	1.18421	0.225645	54.1374	Low motion cells	Slight change in morphology
1166	1000080485_CD20	CD20	391	P2373	Adenoid	21	6.8421	6.8421	0	0	0	10.1842	34.2128	5.00033	0.297672	42.1013	Turning and moving in place	Change in morphology through movement
1167	1000080496_CD20	CD20	391	P2373	Adenoid	21	6.8421	6.8421	0	0	0	14.6002	26.8031	3.91739	0.544718	65.6736	Turning and moving in place	Change in morphology through movement
1168	1000080707_CD20	CD20	391	P2373	Adenoid	22	7.1842	7.18421	0	0	0	2.67339	19.8684	2.76557	0.134554	38.2013	Low motion cells	Slight change in morphology
1169	1000080813_CD20	CD20	391	P2373	Adenoid	24	7.86842	7.86842	3	5.66667	1.59649	10.984	29.0943	3.69761	0.377531	62.8232	Turning and moving in place	Change in morphology through contact
1170	1000080963_CD20	CD20	391	P2373	Adenoid	19	6.15788	6.15789	0	0	0	18.1728	40.2927	6.54328	0.451018	48.3751	Long Distance Movement	Change in morphology through movement
1171	1000081036_CD20	CD20	391	P2373	Adenoid	24	7.86842	7.86842	1	1	0	6.3256	35.7036	4.53759	0.17717	62.3416	Turning and moving in place	Change in morphology through contact
1172	1000081176_CD20	CD20	391	P2373	Adenoid	24	7.86842	7.86842	1	1	0	8.7935	52.2181	6.63642	0.168399	40.5854	Turning and moving in place	Change in morphology through contact
1173	1000081693_CD20	CD20	391	P2373	Adenoid	24	7.86842	7.86842	1	2	0.342105	3.53919	40.6167	5.16199	0.0871365	51.2591	Turning and moving in place	Change in morphology through contact
1174	1000081794_CD20	CD20	391	P2373	Adenoid	24	7.86842	7.86842	2	1	0	5.78829	20.2145	2.56906	0.286344	45.6105	Turning and moving in place	Slight change in morphology
1175	1000082034_CD20	CD20	391	P2373	Adenoid	24	7.86842	7.86842	0	0	0	4.66247	13.6167	1.73055	0.342409	62.3677	Low motion cells	Slight change in morphology
1176	1000082888_CD20	CD20	391	P2373	Adenoid	20	6.49998	6.5	2	2.5	0.513158	28.5927	39.6229	6.09585	0.721621	56.7801	Long Distance Movement	Change in morphology through movement
1177	1000083136_CD20	CD20	391	P2373	Adenoid	17	5.47367	5.47368	0	0	0	10.8417	15.9465	2.91332	0.679881	50.9072	Turning and moving in place	Change in morphology through movement
1178	1000083410_CD20	CD20	391	P2373	Adenoid	22	7.18418	7.18421	3	2	0.342105	7.62108	21.6212	3.00955	0.352482	41.5854	Turning and moving in place	Change in morphology through contact
1179	1000083435_CD20	CD20	391	P2373	Adenoid	17	5.47367	5.47368	0	0	0	8.24072	12.5064	2.28483	0.658922	44.7502	Turning and moving in place	Change in morphology through movement
1180	1000083490_CD20	CD20	391	P2373	Adenoid	23	7.5263	7.52631	0	0	0	10.8062	23.5857	3.13377	0.458168	46.575	Turning and moving in place	Slight change in morphology
1181	1000083547_CD20	CD20	391	P2373	Adenoid	23	7.5263	7.52631	0	0	0	9.43319	23.928	3.17925	0.394232	69.1149	Turning and moving in place	Slight change in morphology
1182	1000083577_CD20	CD20	391	P2373	Adenoid	23	7.5263	7.52631	0	0	0	10.3385	31.2521	4.15239	0.330811	106.392	Turning and moving in place	Change in morphology through movement
1183	1000084055_CD20	CD20	391	P2373	Adenoid	23	7.5263	7.52631	2	1	0	4.26612	18.1338	2.40939	0.235257	64.8122	Low motion cells	Slight change in morphology
1184	1000084215_CD20	CD20	391	P2373	Adenoid	23	7.5263	7.52631	2	1.5	0.171053	0.811297	6.74087	0.895643	0.120355	48.5008	Low motion cells	Slight change in morphology
1185	1000084504_CD20	CD20	391	P2373	Adenoid	17	5.47367	5.47368	0	0	0	8.65304	15.8481	2.89534	0.545997	32.1706	Turning and moving in place	Slight change in morphology
1186	1000084788_CD20	CD20	391	P2373	Adenoid	22	7.18418	7.18421	2	2	0.342105	3.60391	26.083	3.63062	0.138171	51.1106	Low motion cells	Change in morphology through contact
1187	1000085084_CD20	CD20	391	P2373	Adenoid	22	7.1842	7.18421	0	0	0	6.68845	22.6245	3.1492	0.295629	77.3619	Turning and moving in place	Slight change in morphology
1188	1000085506_CD20	CD20	391	P2373	Adenoid	22	7.1842	7.18421	2	1.5	0.171053	10.0703	20.6255	2.87096	0.488245	91.9362	Turning and moving in place	Change in morphology through contact
1189	1000085550_CD20	CD20	391	P2373	Adenoid	22	7.1842	7.18421	0	0	0	10.5663	24.5954	3.42354	0.429607	55.6727	Turning and moving in place	Slight change in morphology
1190	1000085608_CD20	CD20	391	P2373	Adenoid	22	7.1842	7.18421	0	0	0	2.48775	15.5608	2.16597	0.159873	67.4604	Low motion cells	Slight change in morphology
1191	1000085647_CD20	CD20	391	P2373	Adenoid	19	6.15788	6.15789	0	0	0	9.75018	34.3261	5.57434	0.284045	50.4854	Turning and moving in place	Change in morphology through movement
1192	1000085788_CD20	CD20	391	P2373	Adenoid	22	7.1842	7.18421	2	1	0	4.64864	12.4436	1.73208	0.373577	82.068	Low motion cells	Slight change in morphology
1193	1000085793_CD20	CD20	391	P2373	Adenoid	22	7.1842	7.18421	0	0	0	5.93707	28.963	4.03149	0.204988	72.0686	Turning and moving in place	Slight change in morphology
1194	1000085909_CD20	CD20	391	P2373	Adenoid	22	7.1842	7.18421	1	1	0	13.8129	32.6123	4.53945	0.423548	51.3613	Turning and moving in place	Change in morphology through movement
1195	1000086001_CD20	CD20	391	P2373	Adenoid	19	6.15788	6.15789	0	0	0	12.92	53.8153	8.73926	0.24008	74.4688	Turning and moving in place	Change in morphology through movement
1196	1000086094_CD20	CD20	391	P2373	Adenoid	16	5.13157	5.13158	0	0	0	9.68908	17.7519	3.45935	0.545807	46.8009	Turning and moving in place	Change in morphology through movement
1197	1000086135_CD20	CD20	391	P2373	Adenoid	22	7.1842	7.18421	1	1	0	6.50268	38.2069	5.31819	0.170196	86.6492	Turning and moving in place	Change in morphology through movement
1198	1000086302_CD20	CD20	391	P2373	Adenoid	22	7.1842	7.18421	0	0	0	2.02171	7.44009	1.03562	0.271732	41.047	Low motion cells	Slight change in morphology
1199	1000086519_CD20	CD20	391	P2373	Adenoid	18	5.81578	5.81579	3	4.66667	1.25439	3.82556	7.54316	1.29702	0.507156	46.4214	Low motion cells	Slight change in morphology
1200	1000087061_CD20	CD20	391	P2373	Adenoid	19	6.15788	6.15789	0	0	0	10.5483	23.3402	3.79029	0.451939	50.9888	Turning and moving in place	Slight change in morphology
1201	1000087565_CD20	CD20	391	P2373	Adenoid	21	6.8421	6.8421	2	1.5	0.171053	7.28093	22.6591	3.31172	0.321325	68.7864	Turning and moving in place	Change in morphology through contact
1202	1000087607_CD20	CD20	391	P2373	Adenoid	17	5.47368	5.47368	1	1	0	9.91932	36.0224	6.58103	0.275365	54.0962	Turning and moving in place	Change in morphology through contact
1203	1000087634_CD20	CD20	391	P2373	Adenoid	20	6.49998	6.5	1	1	0	12.5528	26.1667	4.02566	0.479723	50.9886	Turning and moving in place	Change in morphology through movement
1204	1000087713_CD20	CD20	391	P2373	Adenoid	21	6.8421	6.8421	1	1	0	5.71945	22.3316	3.26386	0.256114	65.2846	Turning and moving in place	Slight change in morphology
1205	1000088046_CD20	CD20	391	P2373	Adenoid	21	6.8421	6.8421	0	0	0	6.91022	13.8093	2.01829	0.500402	53.7049	Turning and moving in place	Slight change in morphology
1206	1000088547_CD20	CD20	391	P2373	Adenoid	21	6.8421	6.8421	0	0	0	2.53732	48.418	7.07648	0.0524045	60.803	Turning and moving in place	Change in morphology through contact
1207	1000089042_CD20	CD20	391	P2373	Adenoid	21	6.8421	6.8421	1	1	0	5.26757	32.366	4.73043	0.16275	57.5734	Turning and moving in place	Change in morphology through movement
1208	1000089985_CD20	CD20	391	P2373	Adenoid	17	5.47367	5.47368	0	0	0	5.15608	10.1469	1.85377	0.508143	44.4774	Low motion cells	Slight change in morphology
1209	1000090197_CD20	CD20	391	P2373	Adenoid	20	6.49998	6.5	2	1	0	7.37595	16.9065	2.601	0.436279	66.0393	Low motion cells	Slight change in morphology
1210	1000090266_CD20	CD20	391	P2373	Adenoid	20	6.49998	6.5	0	0	0	9.40709	21.6095	3.32454	0.435323	43.5993	Turning and moving in place	Slight change in morphology
1211	1000090604_CD20	CD20	391	P2373	Adenoid	20	6.49998	6.5	0	0	0	9.7242	32.4334	4.98976	0.299821	51.7673	Turning and moving in place	Change in morphology through movement
1212	1000090625_CD20	CD20	391	P2373	Adenoid	20	6.49998	6.5	2	3	0.68421	29.987	33.87	5.21078	0.885355	48.3039	Long Distance Movement	Change in morphology through movement
1213	1000090901_CD20	CD20	391	P2373	Adenoid	20	6.49998	6.5	1	1	0	1.92081	23.2326	3.57425	0.0826774	80.6349	Low motion cells	Slight change in morphology
1214	1000090914_CD20	CD20	391	P2373	Adenoid	20	6.49998	6.5	0	0	0	6.92517	30.3317	4.66642	0.228315	56.2291	Turning and moving in place	Change in morphology through contact
1215	1000090938_CD20	CD20	391	P2373	Adenoid	20	6.49998	6.5	1	1	0	2.32296	22.155	3.40847	0.10485	58.0376	Low motion cells	Slight change in morphology
1216	1000091040_CD20	CD20	391	P2373	Adenoid	20	6.49998	6.5	4	1	0	7.6281	38.6973	5.95344	0.197122	56.8018	Turning and moving in place	Change in morphology through contact
1217	1000091103_CD20	CD20	391	P2373	Adenoid	18	5.81577	5.81579	0	0	0	5.17774	29.379	5.05161	0.17624	38.8088	Turning and moving in place	Change in morphology through movement
1218	1000091171_CD20	CD20	391	P2373	Adenoid	20	6.49998	6.5	3	1.33333	0.114035	6.98571	7.31484	1.12536	0.955006	44.8167	Low motion cells	Slight change in morphology
1219	1000091998_CD20	CD20	391	P2373	Adenoid	19	6.15788	6.15789	0	0	0	4.72508	38.1363	6.19309	0.1239	62.3358	Turning and moving in place	Change in morphology through movement
1220	1000092082_CD20	CD20	391	P2373	Adenoid	18	5.81577	5.81579	0	0	0	1.3116	16.7037	2.87213	0.0785216	65.8497	Low motion cells	Slight change in morphology
1221	1000092102_CD20	CD20	391	P2373	Adenoid	19	6.15788	6.15789	0	0	0	18.3552	45.6842	7.41881	0.401784	97.3537	Turning and moving in place	Change in morphology through movement
1222	1000092118_CD20	CD20	391	P2373	Adenoid	16	5.13157	5.13158	0	0	0	1.76651	19.7255	3.84395	0.0895549	70.744	Low motion cells	Slight change in morphology
1223	1000092204_CD20	CD20	391	P2373	Adenoid	18	5.81577	5.81579	0	0	0	8.44545	24.98	4.29521	0.338089	51.2494	Turning and moving in place	Change in morphology through contact
1224	1000092338_CD20	CD20	391	P2373	Adenoid	17	5.47367	5.47368	0	0	0	10.696	24.2285	4.42637	0.441464	70.7044	Turning and moving in place	Change in morphology through contact
1225	1000092502_CD20	CD20	391	P2373	Adenoid	19	6.15788	6.15789	2	3	0.68421	2.73365	8.74891	1.42077	0.312457	50.2527	Low motion cells	Slight change in morphology
1226	1000092548_CD20	CD20	391	P2373	Adenoid	19	6.15788	6.15789	0	0	0	3.44922	33.8374	5.49497	0.101935	63.2678	Turning and moving in place	Change in morphology through contact
1227	1000092656_CD20	CD20	391	P2373	Adenoid	19	6.15788	6.15789	0	0	0	8.06253	22.2302	3.61003	0.362684	39.2628	Turning and moving in place	Slight change in morphology
1228	1000092670_CD20	CD20	391	P2373	Adenoid	19	6.15788	6.15789	0	0	0	6.09105	25.9811	4.21916	0.234442	101.075	Turning and moving in place	Slight change in morphology
1229	1000093094_CD20	CD20	391	P2373	Adenoid	19	6.15788	6.15789	0	0	0	7.2234	28.07	4.55838	0.257336	82.3819	Turning and moving in place	Change in morphology through contact
1230	1000093231_CD20	CD20	391	P2373	Adenoid	19	6.15788	6.15789	5	1	0	5.08342	26.8032	4.35266	0.189657	77.027	Turning and moving in place	Change in morphology through contact
1231	1000093262_CD20	CD20	391	P2373	Adenoid	17	5.47367	5.47368	0	0	0	8.99608	26.9641	4.92615	0.333632	60.4695	Turning and moving in place	Change in morphology through movement
1232	1000093353_CD20	CD20	391	P2373	Adenoid	17	5.47367	5.47368	0	0	0	3.28144	11.9436	2.18201	0.274745	46.091	Low motion cells	Slight change in morphology
1233	1000093454_CD20	CD20	391	P2373	Adenoid	19	6.15788	6.15789	2	1	0	3.9051	11.9535	1.94117	0.326691	56.1773	Low motion cells	Slight change in morphology
1234	1000093469_CD20	CD20	391	P2373	Adenoid	19	6.15788	6.15789	0	0	0	4.21576	9.13322	1.48318	0.461585	33.633	Low motion cells	Slight change in morphology
1235	1000093700_CD20	CD20	391	P2373	Adenoid	19	6.15788	6.15789	3	1	0	6.72171	29.7442	4.83026	0.225984	63.0131	Turning and moving in place	Change in morphology through contact
1236	1000094323_CD20	CD20	391	P2373	Adenoid	16	5.13157	5.13158	0	0	0	5.87568	14.0113	2.73041	0.419354	57.6185	Turning and moving in place	Change in morphology through contact
1237	1000094400_CD20	CD20	391	P2373	Adenoid	16	5.13157	5.13158	0	0	0	3.49061	9.66812	1.88405	0.361044	33.097	Low motion cells	Slight change in morphology
1238	1000094501_CD20	CD20	391	P2373	Adenoid	18	5.81578	5.81579	1	1	0	3.68022	21.1587	3.63816	0.173934	70.5894	Low motion cells	Slight change in morphology
1239	1000094657_CD20	CD20	391	P2373	Adenoid	17	5.47367	5.47368	1	1	0	3.69223	30.5493	5.58114	0.120861	66.3137	Turning and moving in place	Change in morphology through contact
1240	1000094831_CD20	CD20	391	P2373	Adenoid	18	5.81578	5.81579	0	0	0	4.35398	17.8708	3.0728	0.243637	76.0745	Low motion cells	Slight change in morphology
1241	1000094841_CD20	CD20	391	P2373	Adenoid	18	5.81578	5.81579	0	0	0	13.5081	23.6554	4.06746	0.571034	76.8774	Turning and moving in place	Change in morphology through movement
1242	1000094937_CD20	CD20	391	P2373	Adenoid	18	5.81578	5.81579	0	0	0	11.65	19.179	3.29774	0.607438	58.0571	Turning and moving in place	Change in morphology through movement
1243	1000095112_CD20	CD20	391	P2373	Adenoid	18	5.81578	5.81579	2	1	0	7.64519	28.6379	4.92417	0.26696	67.1834	Turning and moving in place	Change in morphology through contact
1244	1000095145_CD20	CD20	391	P2373	Adenoid	18	5.81578	5.81579	0	0	0	3.4472	13.5021	2.32163	0.255308	63.5268	Low motion cells	Slight change in morphology
1245	1000095603_CD20	CD20	391	P2373	Adenoid	17	5.47367	5.47368	1	1	0	5.67973	19.0606	3.48224	0.297982	49.0622	Turning and moving in place	Change in morphology through contact
1246	1000096064_CD20	CD20	391	P2373	Adenoid	18	5.81578	5.81579	0	0	0	6.48556	27.8032	4.78064	0.233267	64.6495	Turning and moving in place	Change in morphology through contact
1247	1000096822_CD20	CD20	391	P2373	Adenoid	17	5.47367	5.47368	2	1	0	10.0636	21.1547	3.86481	0.475715	85.8959	Turning and moving in place	Change in morphology through contact
1248	1000096886_CD20	CD20	391	P2373	Adenoid	17	5.47367	5.47368	0	0	0	10.5129	27.1298	4.95641	0.387505	64.3726	Turning and moving in place	Change in morphology through movement
1249	1000096906_CD20	CD20	391	P2373	Adenoid	17	5.47367	5.47368	4	1	0	6.08247	15.827	2.89148	0.38431	78.3535	Low motion cells	Change in morphology through contact
1250	1000097075_CD20	CD20	391	P2373	Adenoid	17	5.47367	5.47368	0	0	0	0.517515	7.65818	1.39909	0.0675768	53.5104	Low motion cells	Slight change in morphology
1251	1000097370_CD20	CD20	391	P2373	Adenoid	17	5.47367	5.47368	1	1	0	1.22694	9.39837	1.71702	0.130548	52.9923	Low motion cells	Slight change in morphology
1252	1000097433_CD20	CD20	391	P2373	Adenoid	17	5.47367	5.47368	1	1	0	1.97978	12.6753	2.31569	0.156191	67.8747	Low motion cells	Slight change in morphology
1253	1000097876_CD20	CD20	391	P2373	Adenoid	17	5.47367	5.47368	0	0	0	8.90215	15.1501	2.76781	0.587597	61.9585	Turning and moving in place	Change in morphology through movement
1254	1000097923_CD20	CD20	391	P2373	Adenoid	17	5.47367	5.47368	0	0	0	12.3273	31.6511	5.78243	0.389473	57.9639	Turning and moving in place	Change in morphology through movement
1255	1000098113_CD20	CD20	391	P2373	Adenoid	17	5.47367	5.47368	1	2	0.342105	3.06647	6.11806	1.11773	0.501216	44.8619	Low motion cells	Slight change in morphology
1256	1000098252_CD20	CD20	391	P2373	Adenoid	17	5.47367	5.47368	1	1	0	4.12856	30.7548	5.61868	0.134241	46.0848	Turning and moving in place	Change in morphology through contact
1257	1000098507_CD20	CD20	391	P2373	Adenoid	17	5.47367	5.47368	1	1	0	7.92955	26.4634	4.83467	0.299643	55.3616	Turning and moving in place	Change in morphology through contact
1258	1000099664_CD20	CD20	391	P2373	Adenoid	16	5.13157	5.13158	2	1	0	2.60622	13.3626	2.60401	0.195038	61.7606	Low motion cells	Slight change in morphology
1259	1000099672_CD20	CD20	391	P2373	Adenoid	16	5.13157	5.13158	0	0	0	7.37892	21.1893	4.12921	0.348237	73.2264	Turning and moving in place	Change in morphology through contact
1260	1000099953_CD20	CD20	391	P2373	Adenoid	16	5.13157	5.13158	1	1	0	6.72595	25.6231	4.99322	0.262496	63.6995	Turning and moving in place	Change in morphology through contact
1261	1000100022_CD20	CD20	391	P2373	Adenoid	16	5.13157	5.13158	0	0	0	10.0177	34.8273	6.78687	0.28764	47.332	Turning and moving in place	Change in morphology through movement
1262	1000100084_CD20	CD20	391	P2373	Adenoid	16	5.13157	5.13158	1	1	0	5.2008	10.7717	2.0991	0.482822	71.9836	Low motion cells	Slight change in morphology
1263	1000100594_CD20	CD20	391	P2373	Adenoid	16	5.13157	5.13158	0	0	0	1.6526	19.804	3.85926	0.0834475	55.9141	Low motion cells	Slight change in morphology
1264	1000000023_PD1	PD1	391	P2373	Adenoid	59	19.8421	19.8421	0	0	0	4.04452	110.97	5.59265	0.036447	89.839	Turning and moving in place	Change in morphology through movement
1265	1000000028_PD1	PD1	391	P2373	Adenoid	22	7.18423	7.18421	0	0	0	25.5017	46.7959	6.5137	0.544955	41.0106	Long Distance Movement	Change in morphology through movement
1266	1000000040_PD1	PD1	391	P2373	Adenoid	51	17.1052	17.1053	0	0	0	7.96299	66.6147	3.8944	0.119538	26.06	Turning and moving in place	Slight change in morphology
1267	1000000198_PD1	PD1	391	P2373	Adenoid	45	15.0531	15.0526	4	5	1.36842	9.37002	76.4611	5.07943	0.122546	36.6598	Turning and moving in place	Change in morphology through contact
1268	1000000250_PD1	PD1	391	P2373	Adenoid	25	8.21055	8.21052	3	1	0	19.8682	83.4348	10.1619	0.238128	34.1011	Turning and moving in place	Change in morphology through contact
1269	1000000270_PD1	PD1	391	P2373	Adenoid	40	13.3421	13.3421	6	1.66667	0.22807	12.3007	39.6432	2.97128	0.310285	29.2771	Turning and moving in place	Change in morphology through contact
1270	1000000274_PD1	PD1	391	P2373	Adenoid	59	19.8421	19.8421	0	0	0	11.741	49.6217	2.50083	0.236611	28.9292	Long Distance Movement	Slight change in morphology
1271	1000000307_PD1	PD1	391	P2373	Adenoid	31	10.2632	10.2632	1	7	2.05263	4.92704	50.9735	4.96664	0.0966588	37.9296	Turning and moving in place	Change in morphology through contact
1272	1000000342_PD1	PD1	391	P2373	Adenoid	31	10.2632	10.2632	0	0	0	5.22903	67.069	6.53492	0.0779649	40.7062	Turning and moving in place	Change in morphology through contact
1273	1000000388_PD1	PD1	391	P2373	Adenoid	37	12.3158	12.3158	0	0	0	3.71419	33.2992	2.70378	0.11154	25.9246	Low motion cells	Slight change in morphology
1274	1000000392_PD1	PD1	391	P2373	Adenoid	27	8.89477	8.89473	2	1	0	10.573	59.6466	6.70581	0.17726	33.753	Turning and moving in place	Change in morphology through contact
1275	1000000396_PD1	PD1	391	P2373	Adenoid	45	15.0531	15.0526	0	0	0	6.22828	110.109	7.31472	0.0565646	64.6299	Turning and moving in place	Change in morphology through movement
1276	1000000399_PD1	PD1	391	P2373	Adenoid	59	19.8421	19.8421	4	1.5	0.171053	7.41197	60.6397	3.05611	0.12223	36.6254	Turning and moving in place	Change in morphology through contact
1277	1000000403_PD1	PD1	391	P2373	Adenoid	59	19.8421	19.8421	0	0	0	6.58061	82.4033	4.15295	0.0798585	44.5743	Turning and moving in place	Change in morphology through contact
1278	1000000410_PD1	PD1	391	P2373	Adenoid	23	7.52635	7.52631	1	1	0	16.2308	53.0199	7.04458	0.306126	37.1421	Turning and moving in place	Change in morphology through movement
1279	1000000413_PD1	PD1	391	P2373	Adenoid	29	9.57897	9.57894	1	1	0	3.81124	25.3209	2.64339	0.150517	36.9998	Low motion cells	Slight change in morphology
1280	1000000451_PD1	PD1	391	P2373	Adenoid	29	9.57897	9.57894	3	3.33333	0.798245	2.39077	10.9056	1.1385	0.219223	26.9352	Low motion cells	Slight change in morphology
1281	1000000474_PD1	PD1	391	P2373	Adenoid	59	19.8421	19.8421	0	0	0	12.5925	68.9563	3.47525	0.182616	33.9736	Turning and moving in place	Change in morphology through movement
1282	1000000483_PD1	PD1	391	P2373	Adenoid	20	6.50003	6.5	0	0	0	11.3585	22.3613	3.44018	0.507953	39.2772	Turning and moving in place	Change in morphology through movement
1283	1000000498_PD1	PD1	391	P2373	Adenoid	25	8.21055	8.21052	4	1	0	5.38463	18.6169	2.26743	0.289234	61.5801	Low motion cells	Slight change in morphology
1284	1000000511_PD1	PD1	391	P2373	Adenoid	42	14.0263	14.0263	4	2.25	0.427631	2.85598	33.5089	2.389	0.0852305	41.7293	Low motion cells	Slight change in morphology
1285	1000000512_PD1	PD1	391	P2373	Adenoid	59	19.8421	19.8421	7	5.71429	1.61278	10.5393	44.9395	2.26486	0.234521	35.7398	Turning and moving in place	Change in morphology through contact
1286	1000000515_PD1	PD1	391	P2373	Adenoid	57	19.1579	19.1579	16	1.375	0.128289	7.33722	24.5257	1.28019	0.299164	45.0562	Turning and moving in place	Slight change in morphology
1287	1000000519_PD1	PD1	391	P2373	Adenoid	59	19.8421	19.8421	20	2.6	0.547368	6.65867	37.781	1.90408	0.176244	48.4473	Turning and moving in place	Change in morphology through contact
1288	1000000523_PD1	PD1	391	P2373	Adenoid	59	19.8421	19.8421	9	2.55556	0.532163	9.75153	47.0747	2.37247	0.20715	49.9815	Turning and moving in place	Change in morphology through contact
1289	1000000525_PD1	PD1	391	P2373	Adenoid	30	9.92107	9.92105	6	1.5	0.171053	2.90779	18.2326	1.83777	0.159483	36.9715	Low motion cells	Slight change in morphology
1290	1000000526_PD1	PD1	391	P2373	Adenoid	36	11.9737	11.9737	3	6.33333	1.82456	4.58404	16.5058	1.3785	0.277724	35.0683	Turning and moving in place	Slight change in morphology
1291	1000000528_PD1	PD1	391	P2373	Adenoid	59	19.8421	19.8421	0	0	0	8.39071	38.2947	1.92997	0.219109	83.3499	Turning and moving in place	Change in morphology through movement
1292	1000000529_PD1	PD1	391	P2373	Adenoid	59	19.8421	19.8421	0	0	0	7.7123	31.5692	1.59102	0.244299	82.8504	Low motion cells	Slight change in morphology
1293	1000000531_PD1	PD1	391	P2373	Adenoid	52	17.4474	17.4474	11	1.27273	0.0933014	16.3195	53.9793	3.09384	0.302328	51.4679	Long Distance Movement	Change in morphology through contact
1294	1000000538_PD1	PD1	391	P2373	Adenoid	43	14.3684	14.3684	8	1.75	0.256579	7.65367	89.7518	6.24646	0.0852759	37.3737	Turning and moving in place	Change in morphology through contact
1295	1000000554_PD1	PD1	391	P2373	Adenoid	59	19.8421	19.8421	0	0	0	16.6167	105.857	5.33496	0.156973	49.9499	Turning and moving in place	Change in morphology through movement
1296	1000000558_PD1	PD1	391	P2373	Adenoid	34	11.2895	11.2895	1	6	1.71053	10.0071	34.2627	3.03492	0.29207	28.4009	Turning and moving in place	Change in morphology through contact
1297	1000000563_PD1	PD1	391	P2373	Adenoid	48	16.0789	16.0789	7	1.57143	0.195489	10.1322	69.2873	4.3092	0.146235	50.471	Turning and moving in place	Change in morphology through contact
1298	1000000586_PD1	PD1	391	P2373	Adenoid	59	19.8421	19.8421	6	2.5	0.513158	15.7871	109.618	5.52453	0.144019	41.8402	Turning and moving in place	Change in morphology through contact
1299	1000000587_PD1	PD1	391	P2373	Adenoid	59	19.8421	19.8421	0	0	0	1.85059	95.0499	4.79032	0.0194696	56.6719	Turning and moving in place	Change in morphology through movement
1300	1000000591_PD1	PD1	391	P2373	Adenoid	20	6.50003	6.5	9	1.33333	0.114035	8.82363	36.708	5.64736	0.240373	35.3353	Turning and moving in place	Change in morphology through contact
1301	1000000594_PD1	PD1	391	P2373	Adenoid	59	19.8421	19.8421	4	1.25	0.0855263	2.50069	49.214	2.48028	0.0508127	56.8894	Low motion cells	Slight change in morphology
1302	1000000601_PD1	PD1	391	P2373	Adenoid	52	17.4474	17.4474	6	1.83333	0.285088	11.5567	77.3	4.43047	0.149505	49.7411	Turning and moving in place	Change in morphology through contact
1303	1000000615_PD1	PD1	391	P2373	Adenoid	59	19.8421	19.8421	3	1.66667	0.22807	7.15709	65.0046	3.27609	0.110101	45.0222	Turning and moving in place	Change in morphology through contact
1304	1000000616_PD1	PD1	391	P2373	Adenoid	59	19.8421	19.8421	8	1.625	0.213816	9.26002	28.8289	1.45292	0.321206	42.2556	Turning and moving in place	Change in morphology through contact
1305	1000000623_PD1	PD1	391	P2373	Adenoid	59	19.8421	19.8421	18	1.16667	0.0570175	6.07712	47.4206	2.3899	0.128154	39.7471	Low motion cells	Slight change in morphology
1306	1000000625_PD1	PD1	391	P2373	Adenoid	33	10.9474	10.9474	1	1	0	6.20768	36.0999	3.29758	0.171959	82.9971	Low motion cells	Change in morphology through contact
1307	1000000647_PD1	PD1	391	P2373	Adenoid	25	8.21055	8.21052	4	1.5	0.171053	26.8421	51.063	6.21919	0.525667	40.983	Long Distance Movement	Change in morphology through movement
1308	1000000661_PD1	PD1	391	P2373	Adenoid	59	19.8421	19.8421	1	1	0	11.4008	77.3434	3.89795	0.147405	30.1476	Turning and moving in place	Change in morphology through contact
1309	1000000666_PD1	PD1	391	P2373	Adenoid	59	19.8421	19.8421	0	0	0	7.19464	65.8638	3.3194	0.109235	36.4753	Long Distance Movement	Change in morphology through movement
1310	1000000668_PD1	PD1	391	P2373	Adenoid	56	18.8158	18.8158	8	1.25	0.0855263	8.75007	122.308	6.50029	0.0715413	49.4919	Turning and moving in place	Change in morphology through contact
1311	1000000669_PD1	PD1	391	P2373	Adenoid	25	8.21055	8.21052	2	5.5	1.53947	10.2615	32.075	3.90656	0.319923	44.6429	Turning and moving in place	Change in morphology through contact
1312	1000000672_PD1	PD1	391	P2373	Adenoid	51	17.1052	17.1053	6	1.83333	0.285088	13.1251	48.4621	2.83317	0.270833	60.9999	Turning and moving in place	Change in morphology through contact
1313	1000000675_PD1	PD1	391	P2373	Adenoid	59	19.8421	19.8421	1	1	0	6.42419	32.8673	1.65644	0.195458	82.0841	Low motion cells	Change in morphology through contact
1314	1000000677_PD1	PD1	391	P2373	Adenoid	58	19.5	19.5	7	4	1.02632	11.0577	70.2605	3.60311	0.157382	60.7351	Turning and moving in place	Change in morphology through contact
1315	1000000683_PD1	PD1	391	P2373	Adenoid	59	19.8421	19.8421	5	6	1.71053	9.6382	65.6159	3.30691	0.146888	68.0742	Turning and moving in place	Change in morphology through contact
1316	1000000687_PD1	PD1	391	P2373	Adenoid	59	19.8421	19.8421	0	0	0	5.01143	29.7309	1.49837	0.16856	41.1722	Low motion cells	Slight change in morphology
1317	1000000694_PD1	PD1	391	P2373	Adenoid	59	19.8421	19.8421	9	3.66667	0.91228	11.5071	57.7787	2.91193	0.199157	39.5123	Turning and moving in place	Change in morphology through contact
1318	1000000695_PD1	PD1	391	P2373	Adenoid	59	19.8421	19.8421	0	0	0	5.9212	36.5384	1.84146	0.162054	68.3653	Low motion cells	Change in morphology through contact
1319	1000000696_PD1	PD1	391	P2373	Adenoid	59	19.8421	19.8421	6	1.83333	0.285088	3.90125	62.5119	3.15047	0.0624081	43.1785	Low motion cells	Change in morphology through contact
1320	1000000697_PD1	PD1	391	P2373	Adenoid	25	8.21055	8.21052	0	0	0	2.02789	16.9788	2.06793	0.119436	25.9029	Low motion cells	Slight change in morphology
1321	1000000700_PD1	PD1	391	P2373	Adenoid	43	14.3684	14.3684	2	1	0	5.04178	68.4464	4.76367	0.0736602	44.2685	Turning and moving in place	Slight change in morphology
1322	1000000701_PD1	PD1	391	P2373	Adenoid	59	19.8421	19.8421	0	0	0	4.1287	63.282	3.18928	0.0652429	30.1722	Low motion cells	Slight change in morphology
1323	1000000702_PD1	PD1	391	P2373	Adenoid	59	19.8421	19.8421	0	0	0	10.8786	82.5938	4.16255	0.131712	30.6901	Turning and moving in place	Change in morphology through movement
1324	1000000703_PD1	PD1	391	P2373	Adenoid	59	19.8421	19.8421	4	2.75	0.598684	6.44552	60.7646	3.06241	0.106074	39.3732	Turning and moving in place	Change in morphology through contact
1325	1000000718_PD1	PD1	391	P2373	Adenoid	59	19.8421	19.8421	0	0	0	10.1524	101.769	5.12897	0.0997593	70.7545	Turning and moving in place	Change in morphology through movement
1326	1000000734_PD1	PD1	391	P2373	Adenoid	59	19.8421	19.8421	0	0	0	13.9652	75.4625	3.80315	0.185062	46.7079	Turning and moving in place	Change in morphology through movement
1327	1000000736_PD1	PD1	391	P2373	Adenoid	59	19.8421	19.8421	0	0	0	13.1607	77.7594	3.91891	0.169249	61.5678	Turning and moving in place	Change in morphology through movement
1328	1000000741_PD1	PD1	391	P2373	Adenoid	28	9.23687	9.23684	3	3.33333	0.798245	7.30469	51.8004	5.60801	0.141016	33.9676	Turning and moving in place	Change in morphology through contact
1329	1000000743_PD1	PD1	391	P2373	Adenoid	59	19.8421	19.8421	7	2.42857	0.488722	10.2065	74.2451	3.74179	0.13747	41.729	Turning and moving in place	Change in morphology through contact
1330	1000000746_PD1	PD1	391	P2373	Adenoid	59	19.8421	19.8421	0	0	0	8.90508	41.9008	2.11171	0.212528	36.4321	Turning and moving in place	Change in morphology through movement
1331	1000000751_PD1	PD1	391	P2373	Adenoid	59	19.8421	19.8421	2	1.5	0.171053	5.32387	45.1366	2.27479	0.11795	44.6939	Low motion cells	Slight change in morphology
1332	1000000753_PD1	PD1	391	P2373	Adenoid	59	19.8421	19.8421	7	2.85714	0.635338	4.33894	52.4148	2.6416	0.0827809	30.6147	Low motion cells	Slight change in morphology
1333	1000000760_PD1	PD1	391	P2373	Adenoid	35	11.6316	11.6316	5	1.6	0.205263	3.21087	42.7707	3.67711	0.0750716	35.5666	Turning and moving in place	Change in morphology through contact
1334	1000000763_PD1	PD1	391	P2373	Adenoid	59	19.8421	19.8421	7	3	0.68421	9.66413	33.4277	1.68469	0.289106	35.2875	Turning and moving in place	Change in morphology through contact
1335	1000000764_PD1	PD1	391	P2373	Adenoid	29	9.57897	9.57894	0	0	0	5.1773	34.2854	3.57924	0.151006	26.2439	Turning and moving in place	Change in morphology through contact
1336	1000000765_PD1	PD1	391	P2373	Adenoid	59	19.8421	19.8421	6	2.5	0.513158	27.6033	102.758	5.17879	0.268624	49.7984	Long Distance Movement	Change in morphology through contact
1337	1000000768_PD1	PD1	391	P2373	Adenoid	59	19.8421	19.8421	4	2.5	0.513158	6.29567	42.7266	2.15333	0.147348	43.1429	Turning and moving in place	Slight change in morphology
1338	1000000769_PD1	PD1	391	P2373	Adenoid	59	19.8421	19.8421	0	0	0	5.92288	32.3247	1.6291	0.183231	29.4911	Turning and moving in place	Slight change in morphology
1339	1000000770_PD1	PD1	391	P2373	Adenoid	59	19.8421	19.8421	1	1	0	5.28897	33.844	1.70567	0.156275	48.4319	Turning and moving in place	Change in morphology through contact
1340	1000000773_PD1	PD1	391	P2373	Adenoid	35	11.6316	11.6316	5	1.2	0.068421	4.26341	56.8623	4.8886	0.0749779	38.6713	Turning and moving in place	Change in morphology through contact
1341	1000000774_PD1	PD1	391	P2373	Adenoid	51	17.1052	17.1053	7	1.57143	0.195489	8.41872	42.3858	2.47794	0.198621	41.1262	Turning and moving in place	Change in morphology through contact
1342	1000000779_PD1	PD1	391	P2373	Adenoid	59	19.8421	19.8421	0	0	0	14.088	42.4131	2.13753	0.332161	32.5046	Turning and moving in place	Slight change in morphology
1343	1000000782_PD1	PD1	391	P2373	Adenoid	21	6.84213	6.8421	1	1	0	4.59607	19.2202	2.8091	0.239127	45.3158	Low motion cells	Change in morphology through contact
1344	1000000813_PD1	PD1	391	P2373	Adenoid	39	13	13	2	1	0	9.29096	41.8323	3.21787	0.2221	31.5603	Turning and moving in place	Change in morphology through contact
1345	1000000815_PD1	PD1	391	P2373	Adenoid	27	8.89477	8.89473	0	0	0	1.66649	9.05371	1.01787	0.184067	23.44	Low motion cells	Slight change in morphology
1346	1000000830_PD1	PD1	391	P2373	Adenoid	37	12.3158	12.3158	0	0	0	22.5622	74.4702	6.04673	0.30297	33.5169	Long Distance Movement	Change in morphology through movement
1347	1000000838_PD1	PD1	391	P2373	Adenoid	59	19.8421	19.8421	1	1	0	8.55111	44.2198	2.22858	0.193377	39.9318	Turning and moving in place	Change in morphology through movement
1348	1000000841_PD1	PD1	391	P2373	Adenoid	59	19.8421	19.8421	0	0	0	6.74144	34.0412	1.7156	0.198038	30.2484	Low motion cells	Change in morphology through contact
1349	1000000853_PD1	PD1	391	P2373	Adenoid	59	19.8421	19.8421	0	0	0	6.14485	60.5963	3.05393	0.101406	33.8873	Low motion cells	Change in morphology through movement
1350	1000000856_PD1	PD1	391	P2373	Adenoid	56	18.8158	18.8158	0	0	0	7.58469	72.0643	3.82999	0.105249	48.9122	Turning and moving in place	Change in morphology through movement
1351	1000000858_PD1	PD1	391	P2373	Adenoid	33	10.9474	10.9474	4	1.75	0.256579	1.32388	12.9775	1.18544	0.102013	64.2079	Low motion cells	Slight change in morphology
1352	1000000859_PD1	PD1	391	P2373	Adenoid	59	19.8421	19.8421	0	0	0	7.30594	64.8061	3.26609	0.112735	34.8903	Long Distance Movement	Change in morphology through movement
1353	1000000860_PD1	PD1	391	P2373	Adenoid	59	19.8421	19.8421	1	1	0	6.89002	43.8867	2.2118	0.156996	33.9476	Turning and moving in place	Slight change in morphology
1354	1000000869_PD1	PD1	391	P2373	Adenoid	18	5.81582	5.81579	3	2.66667	0.570175	6.82794	28.9795	4.98287	0.235613	33.1229	Turning and moving in place	Change in morphology through contact
1355	1000000870_PD1	PD1	391	P2373	Adenoid	44	14.7105	14.7105	5	2	0.342105	5.49522	57.0465	3.87794	0.0963288	35.6566	Turning and moving in place	Change in morphology through contact
1356	1000000872_PD1	PD1	391	P2373	Adenoid	30	9.92107	9.92105	1	1	0	7.51181	40.7862	4.11107	0.184175	52.8257	Turning and moving in place	Change in morphology through movement
1357	1000000873_PD1	PD1	391	P2373	Adenoid	59	19.8421	19.8421	0	0	0	7.64628	23.6526	1.19204	0.323274	57.0431	Low motion cells	Change in morphology through contact
1358	1000000875_PD1	PD1	391	P2373	Adenoid	59	19.8421	19.8421	0	0	0	6.44887	32.9942	1.66284	0.195455	27.5664	Turning and moving in place	Slight change in morphology
1359	1000000876_PD1	PD1	391	P2373	Adenoid	59	19.8421	19.8421	0	0	0	6.96349	42.9685	2.16552	0.16206	37.2976	Turning and moving in place	Slight change in morphology
1360	1000000892_PD1	PD1	391	P2373	Adenoid	20	6.50003	6.5	6	1.66667	0.22807	1.85274	8.70735	1.33959	0.212779	32.7928	Low motion cells	Slight change in morphology
1361	1000000899_PD1	PD1	391	P2373	Adenoid	59	19.8421	19.8421	0	0	0	11.4029	145.494	7.33259	0.0783737	71.4262	Turning and moving in place	Change in morphology through movement
1362	1000001007_PD1	PD1	391	P2373	Adenoid	59	19.8421	19.8421	1	1	0	11.8431	112.629	5.67628	0.105151	39.2224	Turning and moving in place	Change in morphology through contact
1363	1000001010_PD1	PD1	391	P2373	Adenoid	38	12.6579	12.6579	6	2.16667	0.399123	10.1068	43.693	3.45183	0.231315	33.4325	Turning and moving in place	Change in morphology through contact
1364	1000001118_PD1	PD1	391	P2373	Adenoid	59	19.8421	19.8421	0	0	0	10.6973	46.7439	2.3558	0.22885	84.4544	Turning and moving in place	Change in morphology through contact
1365	1000001124_PD1	PD1	391	P2373	Adenoid	18	5.81582	5.81579	0	0	0	17.0314	28.3001	4.86605	0.601814	49.4348	Long Distance Movement	Change in morphology through movement
1366	1000001131_PD1	PD1	391	P2373	Adenoid	21	6.84213	6.8421	0	0	0	4.70938	66.2489	9.68249	0.0710862	45.7592	Turning and moving in place	Change in morphology through contact
1367	1000001198_PD1	PD1	391	P2373	Adenoid	59	19.8421	19.8421	0	0	0	7.63682	41.7967	2.10647	0.182713	50.0352	Turning and moving in place	Slight change in morphology
1368	1000001213_PD1	PD1	391	P2373	Adenoid	18	5.81582	5.81579	1	1	0	9.55019	30.1847	5.1901	0.316392	46.1381	Turning and moving in place	Change in morphology through contact
1369	1000001262_PD1	PD1	391	P2373	Adenoid	50	16.7632	16.7631	4	2.25	0.427631	5.15306	27.4102	1.63515	0.187998	67.0994	Low motion cells	Slight change in morphology
1370	1000001265_PD1	PD1	391	P2373	Adenoid	59	19.8421	19.8421	0	0	0	7.67807	45.2692	2.28147	0.169609	42.3023	Turning and moving in place	Slight change in morphology
1371	1000001269_PD1	PD1	391	P2373	Adenoid	59	19.8421	19.8421	4	1.25	0.0855263	3.01237	57.0106	2.87321	0.0528388	52.6413	Turning and moving in place	Slight change in morphology
1372	1000001283_PD1	PD1	391	P2373	Adenoid	36	11.9737	11.9737	2	1.5	0.171053	5.85172	44.377	3.70621	0.131864	36.5271	Turning and moving in place	Change in morphology through contact
1373	1000001284_PD1	PD1	391	P2373	Adenoid	40	13.3421	13.3421	0	0	0	6.81753	30.3434	2.27426	0.224679	24.3192	Low motion cells	Slight change in morphology
1374	1000001285_PD1	PD1	391	P2373	Adenoid	59	19.8421	19.8421	1	1	0	5.33362	13.8153	0.69626	0.386067	36.946	Low motion cells	Slight change in morphology
1375	1000001296_PD1	PD1	391	P2373	Adenoid	59	19.8421	19.8421	1	1	0	6.43362	29.7952	1.50162	0.215928	70.3969	Low motion cells	Slight change in morphology
1376	1000001299_PD1	PD1	391	P2373	Adenoid	36	11.9737	11.9737	3	1.33333	0.114035	7.2291	40.4562	3.37876	0.17869	62.3977	Turning and moving in place	Change in morphology through contact
1377	1000001303_PD1	PD1	391	P2373	Adenoid	56	18.8158	18.8158	4	1.25	0.0855263	6.23949	74.4533	3.95696	0.0838042	41.994	Turning and moving in place	Change in morphology through contact
1378	1000001305_PD1	PD1	391	P2373	Adenoid	59	19.8421	19.8421	11	2.90909	0.65311	11.6227	32.0705	1.61629	0.362412	71.9496	Low motion cells	Change in morphology through contact
1379	1000001306_PD1	PD1	391	P2373	Adenoid	42	14.0263	14.0263	2	5	1.36842	8.05789	34.7888	2.48025	0.231623	33.4127	Turning and moving in place	Change in morphology through contact
1380	1000001308_PD1	PD1	391	P2373	Adenoid	50	16.7632	16.7631	0	0	0	8.41407	26.5277	1.5825	0.317181	44.493	Low motion cells	Change in morphology through contact
1381	1000001315_PD1	PD1	391	P2373	Adenoid	59	19.8421	19.8421	1	3	0.68421	15.9532	36.3961	1.83429	0.438321	43.4794	Long Distance Movement	Change in morphology through contact
1382	1000001317_PD1	PD1	391	P2373	Adenoid	59	19.8421	19.8421	12	2.25	0.427631	5.63373	80.4969	4.05687	0.0699869	55.3133	Turning and moving in place	Change in morphology through contact
1383	1000001318_PD1	PD1	391	P2373	Adenoid	51	17.1052	17.1053	0	0	0	6.07812	72.0691	4.21327	0.0843374	30.4393	Turning and moving in place	Change in morphology through contact
1384	1000001319_PD1	PD1	391	P2373	Adenoid	59	19.8421	19.8421	0	0	0	8.98447	21.4723	1.08216	0.418421	24.8442	Turning and moving in place	Slight change in morphology
1385	1000001321_PD1	PD1	391	P2373	Adenoid	59	19.8421	19.8421	0	0	0	7.23041	29.7764	1.50067	0.242823	87.89	Low motion cells	Slight change in morphology
1386	1000001322_PD1	PD1	391	P2373	Adenoid	59	19.8421	19.8421	8	1.25	0.0855263	4.37432	41.045	2.06858	0.106574	51.1444	Low motion cells	Slight change in morphology
1387	1000001323_PD1	PD1	391	P2373	Adenoid	17	5.47372	5.47368	5	1.8	0.273684	2.74859	10.88	1.98768	0.252628	39.9571	Low motion cells	Slight change in morphology
1388	1000001327_PD1	PD1	391	P2373	Adenoid	18	5.81582	5.81579	4	2.5	0.513158	3.09548	9.8224	1.68891	0.315145	35.8322	Low motion cells	Slight change in morphology
1389	1000001329_PD1	PD1	391	P2373	Adenoid	59	19.8421	19.8421	7	3.14286	0.733082	5.00552	22.3392	1.12585	0.224069	38.0951	Low motion cells	Slight change in morphology
1390	1000001341_PD1	PD1	391	P2373	Adenoid	59	19.8421	19.8421	0	0	0	7.54464	52.6503	2.65346	0.143297	57.4739	Turning and moving in place	Slight change in morphology
1391	1000001391_PD1	PD1	391	P2373	Adenoid	58	19.5	19.5	0	0	0	8.83405	33.949	1.74098	0.260215	32.815	Turning and moving in place	Change in morphology through contact
1392	1000001393_PD1	PD1	391	P2373	Adenoid	59	19.8421	19.8421	3	1	0	6.84891	36.9176	1.86057	0.185519	44.6633	Turning and moving in place	Change in morphology through contact
1393	1000001402_PD1	PD1	391	P2373	Adenoid	59	19.8421	19.8421	2	1.5	0.171053	8.30023	38.9554	1.96327	0.21307	56.4279	Turning and moving in place	Change in morphology through contact
1394	1000001403_PD1	PD1	391	P2373	Adenoid	18	5.81582	5.81579	4	1.5	0.171053	7.33411	18.0507	3.10372	0.406306	53.8129	Turning and moving in place	Change in morphology through contact
1395	1000001405_PD1	PD1	391	P2373	Adenoid	59	19.8421	19.8421	0	0	0	14.7302	48.1742	2.42788	0.305769	110.552	Long Distance Movement	Change in morphology through contact
1396	1000001408_PD1	PD1	391	P2373	Adenoid	54	18.1316	18.1316	3	1	0	10.3852	53.1675	2.93231	0.19533	41.7439	Turning and moving in place	Change in morphology through contact
1397	1000001411_PD1	PD1	391	P2373	Adenoid	37	12.3158	12.3158	5	1	0	8.12418	37.2404	3.02379	0.218155	53.428	Turning and moving in place	Change in morphology through contact
1398	1000001412_PD1	PD1	391	P2373	Adenoid	59	19.8421	19.8421	4	2.5	0.513158	21.4185	76.1371	3.83715	0.281316	48.9918	Long Distance Movement	Change in morphology through contact
1399	1000001413_PD1	PD1	391	P2373	Adenoid	59	19.8421	19.8421	0	0	0	6.21888	46.99	2.36819	0.132345	51.1788	Turning and moving in place	Change in morphology through movement
1400	1000001420_PD1	PD1	391	P2373	Adenoid	59	19.8421	19.8421	0	0	0	7.77254	18.052	0.909781	0.430565	46.0155	Turning and moving in place	Change in morphology through contact
1401	1000001423_PD1	PD1	391	P2373	Adenoid	18	5.81582	5.81579	0	0	0	3.6984	8.1556	1.40231	0.45348	58.5433	Turning and moving in place	Slight change in morphology
1402	1000001426_PD1	PD1	391	P2373	Adenoid	40	13.3421	13.3421	13	1.84615	0.289474	4.52302	56.1153	4.20588	0.0806022	57.562	Turning and moving in place	Change in morphology through contact
1403	1000001429_PD1	PD1	391	P2373	Adenoid	20	6.50003	6.5	4	1.5	0.171053	4.57658	29.713	4.57121	0.154026	40.5899	Turning and moving in place	Change in morphology through contact
1404	1000001430_PD1	PD1	391	P2373	Adenoid	16	5.1316	5.13158	6	2	0.342105	10.6499	14.8872	2.90109	0.715372	80.9037	Turning and moving in place	Change in morphology through contact
1405	1000001433_PD1	PD1	391	P2373	Adenoid	59	19.8421	19.8421	5	1.6	0.205263	6.03804	68.6155	3.45808	0.0879981	42.6043	Turning and moving in place	Change in morphology through contact
1406	1000001434_PD1	PD1	391	P2373	Adenoid	59	19.8421	19.8421	0	0	0	9.02127	68.2793	3.44113	0.132123	59.3104	Turning and moving in place	Change in morphology through movement
1407	1000001435_PD1	PD1	391	P2373	Adenoid	57	19.1579	19.1579	2	3	0.68421	5.63927	34.3691	1.79399	0.16408	67.244	Turning and moving in place	Change in morphology through contact
1408	1000001436_PD1	PD1	391	P2373	Adenoid	59	19.8421	19.8421	4	1	0	7.0845	44.9782	2.26681	0.15751	69.9812	Turning and moving in place	Slight change in morphology
1409	1000001437_PD1	PD1	391	P2373	Adenoid	59	19.8421	19.8421	19	2.57895	0.540166	4.09173	39.8882	2.01028	0.10258	92.4797	Low motion cells	Slight change in morphology
1410	1000001442_PD1	PD1	391	P2373	Adenoid	59	19.8421	19.8421	15	1.93333	0.319298	4.36817	79.4534	4.00428	0.0549777	44.4953	Turning and moving in place	Change in morphology through contact
1411	1000001445_PD1	PD1	391	P2373	Adenoid	59	19.8421	19.8421	2	1	0	13.4278	36.0936	1.81904	0.372026	61.7255	Long Distance Movement	Change in morphology through contact
1412	1000001448_PD1	PD1	391	P2373	Adenoid	59	19.8421	19.8421	0	0	0	13.4214	39.1469	1.97292	0.342846	61.6877	Long Distance Movement	Change in morphology through contact
1413	1000001472_PD1	PD1	391	P2373	Adenoid	29	9.57897	9.57894	1	1	0	7.80704	60.1789	6.2824	0.12973	33.0479	Turning and moving in place	Change in morphology through contact
1414	1000001479_PD1	PD1	391	P2373	Adenoid	59	19.8421	19.8421	2	1	0	8.59113	51.9639	2.61887	0.165329	38.5785	Turning and moving in place	Change in morphology through contact
1415	1000001480_PD1	PD1	391	P2373	Adenoid	26	8.55265	8.55263	4	5.75	1.625	4.34938	11.79	1.37852	0.368904	42.8224	Low motion cells	Slight change in morphology
1416	1000001483_PD1	PD1	391	P2373	Adenoid	59	19.8421	19.8421	0	0	0	8.78383	47.6217	2.40004	0.18445	47.5951	Turning and moving in place	Slight change in morphology
1417	1000001487_PD1	PD1	391	P2373	Adenoid	59	19.8421	19.8421	5	1.4	0.136842	6.90992	37.7764	1.90385	0.182916	54.0306	Turning and moving in place	Slight change in morphology
1418	1000001496_PD1	PD1	391	P2373	Adenoid	29	9.57897	9.57894	1	2	0.342105	5.66536	35.9146	3.74932	0.157745	42.7778	Turning and moving in place	Change in morphology through contact
1419	1000001498_PD1	PD1	391	P2373	Adenoid	59	19.8421	19.8421	0	0	0	10.6251	51.2912	2.58497	0.207152	57.7002	Turning and moving in place	Slight change in morphology
1420	1000001503_PD1	PD1	391	P2373	Adenoid	58	19.5	19.5	0	0	0	14.0476	76.989	3.94816	0.182462	43.4148	Turning and moving in place	Change in morphology through movement
1421	1000001505_PD1	PD1	391	P2373	Adenoid	59	19.8421	19.8421	2	1	0	8.28866	75.3146	3.7957	0.110054	42.296	Turning and moving in place	Change in morphology through contact
1422	1000001507_PD1	PD1	391	P2373	Adenoid	51	17.1052	17.1053	0	0	0	7.02591	37.9961	2.22131	0.184912	63.704	Turning and moving in place	Slight change in morphology
1423	1000001510_PD1	PD1	391	P2373	Adenoid	59	19.8421	19.8421	0	0	0	11.696	31.767	1.60099	0.368183	30.0547	Long Distance Movement	Change in morphology through contact
1424	1000001512_PD1	PD1	391	P2373	Adenoid	59	19.8421	19.8421	0	0	0	1.79702	65.4764	3.29987	0.0274454	36.0512	Low motion cells	Change in morphology through contact
1425	1000001513_PD1	PD1	391	P2373	Adenoid	59	19.8421	19.8421	4	3.75	0.940789	12.7296	53.7235	2.70755	0.236946	38.1946	Turning and moving in place	Change in morphology through contact
1426	1000001515_PD1	PD1	391	P2373	Adenoid	59	19.8421	19.8421	0	0	0	15.3021	89.2197	4.49648	0.17151	35.4215	Turning and moving in place	Change in morphology through movement
1427	1000001517_PD1	PD1	391	P2373	Adenoid	59	19.8421	19.8421	0	0	0	11.5128	32.8889	1.65753	0.35005	36.839	Long Distance Movement	Change in morphology through contact
1428	1000001518_PD1	PD1	391	P2373	Adenoid	59	19.8421	19.8421	7	1.28571	0.0977443	13.0158	61.6911	3.1091	0.210984	44.0033	Turning and moving in place	Change in morphology through contact
1429	1000001520_PD1	PD1	391	P2373	Adenoid	59	19.8421	19.8421	0	0	0	9.78682	29.1217	1.46767	0.336066	52.9872	Long Distance Movement	Change in morphology through contact
1430	1000001535_PD1	PD1	391	P2373	Adenoid	28	9.23687	9.23684	0	0	0	17.5712	43.9993	4.76344	0.399351	28.1228	Long Distance Movement	Change in morphology through movement
1431	1000001538_PD1	PD1	391	P2373	Adenoid	57	19.1579	19.1579	0	0	0	14.3555	49.7016	2.59432	0.288834	74.3447	Turning and moving in place	Change in morphology through movement
1432	1000001549_PD1	PD1	391	P2373	Adenoid	59	19.8421	19.8421	5	1.2	0.068421	7.99071	93.0037	4.68719	0.0859181	29.6719	Turning and moving in place	Change in morphology through contact
1433	1000001551_PD1	PD1	391	P2373	Adenoid	29	9.57897	9.57894	0	0	0	4.75135	42.6653	4.45406	0.111363	37.7948	Turning and moving in place	Change in morphology through movement
1434	1000001554_PD1	PD1	391	P2373	Adenoid	56	18.8158	18.8158	4	4.25	1.11184	10.189	49.5318	2.63246	0.205706	28.8883	Turning and moving in place	Change in morphology through contact
1435	1000001560_PD1	PD1	391	P2373	Adenoid	59	19.8421	19.8421	10	1.6	0.205263	6.02988	55.6963	2.80698	0.108264	46.8051	Turning and moving in place	Change in morphology through contact
1436	1000001562_PD1	PD1	391	P2373	Adenoid	59	19.8421	19.8421	0	0	0	6.67378	48.9212	2.46552	0.136419	45.2291	Turning and moving in place	Slight change in morphology
1437	1000001563_PD1	PD1	391	P2373	Adenoid	42	14.0263	14.0263	10	1.6	0.205263	1.76545	37.948	2.70549	0.0465228	46.4815	Low motion cells	Slight change in morphology
1438	1000001565_PD1	PD1	391	P2373	Adenoid	59	19.8421	19.8421	0	0	0	10.1058	33.7574	1.7013	0.299366	36.9088	Long Distance Movement	Change in morphology through contact
1439	1000001571_PD1	PD1	391	P2373	Adenoid	59	19.8421	19.8421	0	0	0	11.193	35.8961	1.80909	0.311816	63.9631	Long Distance Movement	Change in morphology through contact
1440	1000001581_PD1	PD1	391	P2373	Adenoid	59	19.8421	19.8421	3	1	0	7.85199	30.2173	1.52289	0.259851	36.4349	Low motion cells	Slight change in morphology
1441	1000001583_PD1	PD1	391	P2373	Adenoid	59	19.8421	19.8421	6	1	0	6.41107	36.2607	1.82746	0.176805	32.8353	Turning and moving in place	Slight change in morphology
1442	1000001586_PD1	PD1	391	P2373	Adenoid	59	19.8421	19.8421	10	2	0.342105	8.35989	65.1272	3.28227	0.128362	33.5529	Turning and moving in place	Change in morphology through contact
1443	1000001587_PD1	PD1	391	P2373	Adenoid	59	19.8421	19.8421	10	2	0.342105	7.4777	71.8267	3.61992	0.104107	34.281	Turning and moving in place	Change in morphology through contact
1444	1000001588_PD1	PD1	391	P2373	Adenoid	36	11.9737	11.9737	7	1.28571	0.0977443	13.5943	49.1519	4.10499	0.276578	42.3354	Long Distance Movement	Change in morphology through contact
1445	1000001592_PD1	PD1	391	P2373	Adenoid	32	10.6053	10.6053	0	0	0	8.55712	26.6372	2.51169	0.321247	34.1712	Turning and moving in place	Change in morphology through contact
1446	1000001593_PD1	PD1	391	P2373	Adenoid	16	5.1316	5.13158	0	0	0	3.42012	8.92141	1.73852	0.383361	27.2448	Low motion cells	Slight change in morphology
1447	1000001594_PD1	PD1	391	P2373	Adenoid	59	19.8421	19.8421	0	0	0	13.4303	46.9435	2.36585	0.286094	50.979	Long Distance Movement	Slight change in morphology
1448	1000001599_PD1	PD1	391	P2373	Adenoid	59	19.8421	19.8421	0	0	0	6.77025	44.8014	2.2579	0.151117	40.5565	Turning and moving in place	Slight change in morphology
1449	1000001632_PD1	PD1	391	P2373	Adenoid	59	19.8421	19.8421	0	0	0	8.62111	26.5457	1.33785	0.324765	66.2883	Low motion cells	Change in morphology through contact
1450	1000001635_PD1	PD1	391	P2373	Adenoid	59	19.8421	19.8421	3	3.66667	0.91228	14.2894	23.0008	1.15919	0.621257	69.8984	Long Distance Movement	Change in morphology through contact
1451	1000001644_PD1	PD1	391	P2373	Adenoid	16	5.1316	5.13158	0	0	0	3.89072	4.58274	0.893044	0.848994	26.3464	Low motion cells	Slight change in morphology
1452	1000001647_PD1	PD1	391	P2373	Adenoid	23	7.52635	7.52631	2	1	0	8.96283	13.4959	1.79315	0.664117	34.374	Turning and moving in place	Slight change in morphology
1453	1000001648_PD1	PD1	391	P2373	Adenoid	59	19.8421	19.8421	3	1.33333	0.114035	16.48	74.1547	3.73724	0.222238	52.2478	Turning and moving in place	Change in morphology through contact
1454	1000001650_PD1	PD1	391	P2373	Adenoid	59	19.8421	19.8421	5	5.6	1.57368	18.5995	58.8785	2.96735	0.315896	33.309	Long Distance Movement	Change in morphology through contact
1455	1000001652_PD1	PD1	391	P2373	Adenoid	59	19.8421	19.8421	0	0	0	8.42747	49.2698	2.48309	0.171048	22.4154	Turning and moving in place	Slight change in morphology
1456	1000001654_PD1	PD1	391	P2373	Adenoid	40	13.3421	13.3421	9	3.33333	0.798245	4.84672	16.8394	1.26213	0.287819	29.8386	Low motion cells	Slight change in morphology
1457	1000001656_PD1	PD1	391	P2373	Adenoid	59	19.8421	19.8421	9	3.33333	0.798245	7.69133	34.9857	1.7632	0.219842	35.5376	Turning and moving in place	Change in morphology through contact
1458	1000001659_PD1	PD1	391	P2373	Adenoid	29	9.57897	9.57894	2	2	0.342105	6.90513	13.212	1.37927	0.52264	67.233	Low motion cells	Slight change in morphology
1459	1000001663_PD1	PD1	391	P2373	Adenoid	59	19.8421	19.8421	6	5.33333	1.48246	15.0562	77.9988	3.93098	0.193031	49.4364	Turning and moving in place	Change in morphology through contact
1460	1000001664_PD1	PD1	391	P2373	Adenoid	59	19.8421	19.8421	0	0	0	7.60224	31.5426	1.58968	0.241015	62.5439	Low motion cells	Slight change in morphology
1461	1000001665_PD1	PD1	391	P2373	Adenoid	59	19.8421	19.8421	6	5.33333	1.48246	10.5369	34.6968	1.74865	0.303685	49.9895	Turning and moving in place	Change in morphology through contact
1462	1000001666_PD1	PD1	391	P2373	Adenoid	35	11.6316	11.6316	8	2.875	0.641447	6.92257	20.2736	1.74298	0.341457	42.075	Low motion cells	Slight change in morphology
1463	1000001667_PD1	PD1	391	P2373	Adenoid	57	19.1579	19.1579	21	1.71429	0.244361	7.17792	36.8096	1.92138	0.195001	44.5311	Turning and moving in place	Change in morphology through contact
1464	1000001668_PD1	PD1	391	P2373	Adenoid	19	6.15792	6.15789	0	0	0	9.48512	20.584	3.34268	0.460801	29.6279	Turning and moving in place	Slight change in morphology
1465	1000001670_PD1	PD1	391	P2373	Adenoid	59	19.8421	19.8421	0	0	0	15.776	41.8329	2.10829	0.37712	58.7614	Long Distance Movement	Change in morphology through contact
1466	1000001684_PD1	PD1	391	P2373	Adenoid	17	5.47372	5.47368	0	0	0	1.35122	8.93726	1.63276	0.15119	34.542	Low motion cells	Slight change in morphology
1467	1000001686_PD1	PD1	391	P2373	Adenoid	59	19.8421	19.8421	2	1.5	0.171053	8.86335	28.4413	1.43338	0.311636	36.8776	Turning and moving in place	Change in morphology through contact
1468	1000001687_PD1	PD1	391	P2373	Adenoid	59	19.8421	19.8421	0	0	0	12.6939	44.3128	2.23327	0.286461	26.5194	Long Distance Movement	Slight change in morphology
1469	1000001689_PD1	PD1	391	P2373	Adenoid	59	19.8421	19.8421	0	0	0	15.6802	55.841	2.81427	0.280801	36.0528	Turning and moving in place	Change in morphology through movement
1470	1000001690_PD1	PD1	391	P2373	Adenoid	51	17.1052	17.1053	0	0	0	14.7848	25.2866	1.4783	0.58469	25.5412	Long Distance Movement	Change in morphology through movement
1471	1000001691_PD1	PD1	391	P2373	Adenoid	59	19.8421	19.8421	1	1	0	14.2665	36.7999	1.85464	0.387678	35.1736	Long Distance Movement	Change in morphology through contact
1472	1000001702_PD1	PD1	391	P2373	Adenoid	59	19.8421	19.8421	9	2.55556	0.532163	9.82904	36.7673	1.85299	0.267331	39.6341	Turning and moving in place	Change in morphology through contact
1473	1000001706_PD1	PD1	391	P2373	Adenoid	59	19.8421	19.8421	0	0	0	11.2877	32.4661	1.63622	0.347676	38.3148	Long Distance Movement	Change in morphology through contact
1474	1000001779_PD1	PD1	391	P2373	Adenoid	59	19.8421	19.8421	0	0	0	9.7027	28.4382	1.43323	0.341185	31.5853	Long Distance Movement	Change in morphology through contact
1475	1000001816_PD1	PD1	391	P2373	Adenoid	23	7.52635	7.52631	2	1	0	7.55127	35.1276	4.66728	0.214967	37.6288	Turning and moving in place	Change in morphology through contact
1476	1000001828_PD1	PD1	391	P2373	Adenoid	58	19.5	19.5	4	1	0	11.5493	68.6376	3.51988	0.168265	42.5747	Turning and moving in place	Change in morphology through contact
1477	1000001854_PD1	PD1	391	P2373	Adenoid	42	14.0263	14.0263	4	2.75	0.598684	12.5858	58.4778	4.16915	0.215223	37.151	Turning and moving in place	Change in morphology through contact
1478	1000001875_PD1	PD1	391	P2373	Adenoid	53	17.7895	17.7895	0	0	0	13.364	135.756	7.63125	0.0984413	55.4735	Turning and moving in place	Change in morphology through movement
1479	1000001894_PD1	PD1	391	P2373	Adenoid	59	19.8421	19.8421	4	2.25	0.427631	9.11296	43.4101	2.18778	0.209927	44.3419	Turning and moving in place	Change in morphology through contact
1480	1000001895_PD1	PD1	391	P2373	Adenoid	59	19.8421	19.8421	6	2.33333	0.45614	13.8278	51.9047	2.61589	0.266407	43.1957	Turning and moving in place	Change in morphology through contact
1481	1000001901_PD1	PD1	391	P2373	Adenoid	59	19.8421	19.8421	0	0	0	9.54032	46.7425	2.35573	0.204104	42.4949	Turning and moving in place	Change in morphology through contact
1482	1000001902_PD1	PD1	391	P2373	Adenoid	44	14.7105	14.7105	6	2.33333	0.45614	13.0351	59.7881	4.06431	0.218021	35.8836	Turning and moving in place	Change in morphology through contact
1483	1000001903_PD1	PD1	391	P2373	Adenoid	59	19.8421	19.8421	2	1	0	12.7443	75.5971	3.80993	0.168582	41.4196	Turning and moving in place	Change in morphology through contact
1484	1000001907_PD1	PD1	391	P2373	Adenoid	16	5.1316	5.13158	2	1	0	6.8147	8.68465	1.69239	0.784683	38.4212	Low motion cells	Slight change in morphology
1485	1000001908_PD1	PD1	391	P2373	Adenoid	16	5.1316	5.13158	0	0	0	5.48244	7.82064	1.52402	0.701022	35.2932	Low motion cells	Slight change in morphology
1486	1000001936_PD1	PD1	391	P2373	Adenoid	27	8.89477	8.89473	3	1.33333	0.114035	9.65502	63.506	7.13971	0.152033	43.1516	Turning and moving in place	Change in morphology through contact
1487	1000001965_PD1	PD1	391	P2373	Adenoid	42	14.0263	14.0263	1	1	0	5.37895	70.8667	5.05241	0.0759024	44.6409	Turning and moving in place	Change in morphology through contact
1488	1000001967_PD1	PD1	391	P2373	Adenoid	28	9.23687	9.23684	2	3	0.68421	8.66851	33.9879	3.67959	0.255047	38.1223	Turning and moving in place	Change in morphology through contact
1489	1000001969_PD1	PD1	391	P2373	Adenoid	18	5.81582	5.81579	2	3	0.68421	7.61499	29.2761	5.03387	0.26011	38.7553	Turning and moving in place	Change in morphology through contact
1490	1000001977_PD1	PD1	391	P2373	Adenoid	17	5.47372	5.47368	0	0	0	6.08245	54.4303	9.94395	0.111747	35.8202	Turning and moving in place	Change in morphology through contact
1491	1000001994_PD1	PD1	391	P2373	Adenoid	18	5.81582	5.81579	1	1	0	6.91038	45.4244	7.8105	0.152129	35.8496	Turning and moving in place	Change in morphology through contact
1492	1000002000_PD1	PD1	391	P2373	Adenoid	59	19.8421	19.8421	2	2	0.342105	14.4568	77.511	3.90639	0.186513	35.8651	Turning and moving in place	Change in morphology through movement
1493	1000002042_PD1	PD1	391	P2373	Adenoid	39	13	13	1	1	0	5.85559	57.8557	4.45044	0.10121	25.0577	Turning and moving in place	Slight change in morphology
1494	1000002229_PD1	PD1	391	P2373	Adenoid	35	11.6316	11.6316	1	1	0	4.92657	49.5713	4.26178	0.0993835	31.1389	Turning and moving in place	Slight change in morphology
1495	1000002230_PD1	PD1	391	P2373	Adenoid	59	19.8421	19.8421	0	0	0	12.814	68.7223	3.46346	0.186461	45.0965	Turning and moving in place	Change in morphology through movement
1496	1000002235_PD1	PD1	391	P2373	Adenoid	59	19.8421	19.8421	2	1.5	0.171053	4.30693	59.0227	2.97462	0.0729708	42.2727	Low motion cells	Change in morphology through contact
1497	1000002238_PD1	PD1	391	P2373	Adenoid	28	9.23687	9.23684	7	2	0.342105	4.22598	16.3699	1.77223	0.258156	40.4064	Low motion cells	Slight change in morphology
1498	1000002239_PD1	PD1	391	P2373	Adenoid	57	19.1579	19.1579	7	2	0.342105	3.77867	72.0536	3.76104	0.0524425	40.2319	Turning and moving in place	Change in morphology through contact
1499	1000002241_PD1	PD1	391	P2373	Adenoid	59	19.8421	19.8421	6	2	0.342105	16.3469	82.7684	4.17136	0.197502	32.0496	Turning and moving in place	Change in morphology through contact
1500	1000002242_PD1	PD1	391	P2373	Adenoid	23	7.52635	7.52631	4	1	0	3.17067	25.3414	3.36702	0.125118	41.3819	Low motion cells	Slight change in morphology
1501	1000002245_PD1	PD1	391	P2373	Adenoid	47	15.7369	15.7368	2	1.5	0.171053	10.6943	53.742	3.41504	0.198994	37.7597	Turning and moving in place	Change in morphology through contact
1502	1000002255_PD1	PD1	391	P2373	Adenoid	33	10.9474	10.9474	5	2.4	0.478947	5.57178	19.0579	1.74086	0.292361	48.4688	Low motion cells	Slight change in morphology
1503	1000002260_PD1	PD1	391	P2373	Adenoid	42	14.0263	14.0263	11	1.54545	0.186603	8.91732	34.2945	2.44501	0.260022	39.1367	Turning and moving in place	Change in morphology through contact
1504	1000002262_PD1	PD1	391	P2373	Adenoid	59	19.8421	19.8421	1	1	0	6.27686	31.2663	1.57576	0.200755	34.5341	Low motion cells	Slight change in morphology
1505	1000002263_PD1	PD1	391	P2373	Adenoid	59	19.8421	19.8421	0	0	0	7.72635	38.998	1.96542	0.198122	31.5265	Turning and moving in place	Slight change in morphology
1506	1000002265_PD1	PD1	391	P2373	Adenoid	33	10.9474	10.9474	0	0	0	1.91918	40.1166	3.66449	0.0478402	28.8676	Turning and moving in place	Slight change in morphology
1507	1000002312_PD1	PD1	391	P2373	Adenoid	42	14.0263	14.0263	2	1	0	5.44674	64.1445	4.57315	0.0849136	42.6433	Turning and moving in place	Change in morphology through contact
1508	1000002314_PD1	PD1	391	P2373	Adenoid	59	19.8421	19.8421	0	0	0	6.12106	50.469	2.54353	0.121284	32.5719	Low motion cells	Slight change in morphology
1509	1000002321_PD1	PD1	391	P2373	Adenoid	59	19.8421	19.8421	0	0	0	4.90826	80.346	4.04927	0.061089	28.0862	Turning and moving in place	Slight change in morphology
1510	1000002327_PD1	PD1	391	P2373	Adenoid	17	5.47372	5.47368	1	1	0	4.81641	33.5156	6.12301	0.143706	21.7567	Turning and moving in place	Change in morphology through contact
1511	1000002414_PD1	PD1	391	P2373	Adenoid	59	19.8421	19.8421	0	0	0	4.01755	66.1072	3.33167	0.0607732	45.0571	Low motion cells	Slight change in morphology
1512	1000002460_PD1	PD1	391	P2373	Adenoid	26	8.55265	8.55263	2	1	0	3.58638	40.4389	4.72823	0.0886864	36.7452	Turning and moving in place	Change in morphology through contact
1513	1000002461_PD1	PD1	391	P2373	Adenoid	24	7.86845	7.86842	0	0	0	9.46721	34.8807	4.43298	0.271417	33.3384	Turning and moving in place	Change in morphology through contact
1514	1000002465_PD1	PD1	391	P2373	Adenoid	18	5.81582	5.81579	0	0	0	6.27183	18.4503	3.17244	0.339931	33.9574	Turning and moving in place	Change in morphology through movement
1515	1000002483_PD1	PD1	391	P2373	Adenoid	59	19.8421	19.8421	0	0	0	4.97984	78.4908	3.95577	0.0634448	29.4702	Turning and moving in place	Slight change in morphology
1516	1000002487_PD1	PD1	391	P2373	Adenoid	22	7.18423	7.18421	0	0	0	8.7125	24.5022	3.41055	0.355581	21.4762	Turning and moving in place	Slight change in morphology
1517	1000002490_PD1	PD1	391	P2373	Adenoid	20	6.50003	6.5	1	1	0	3.18889	57.5673	8.85647	0.0553941	44.3729	Turning and moving in place	Change in morphology through contact
1518	1000002527_PD1	PD1	391	P2373	Adenoid	26	8.55265	8.55263	1	1	0	7.73372	40.2877	4.71055	0.191962	36.1297	Turning and moving in place	Change in morphology through contact
1519	1000002539_PD1	PD1	391	P2373	Adenoid	16	5.1316	5.13158	0	0	0	4.3535	29.1129	5.67326	0.149538	36.5696	Turning and moving in place	Change in morphology through contact
1520	1000002628_PD1	PD1	391	P2373	Adenoid	18	5.81582	5.81579	0	0	0	6.75469	14.5985	2.51013	0.462699	28.8112	Turning and moving in place	Slight change in morphology
1521	1000002677_PD1	PD1	391	P2373	Adenoid	59	19.8421	19.8421	7	1.71429	0.244361	6.60674	37.6402	1.89699	0.175524	44.6348	Turning and moving in place	Slight change in morphology
1522	1000002678_PD1	PD1	391	P2373	Adenoid	26	8.55265	8.55263	4	1	0	9.48941	26.7247	3.12473	0.35508	34.6408	Turning and moving in place	Change in morphology through contact
1523	1000002682_PD1	PD1	391	P2373	Adenoid	59	19.8421	19.8421	0	0	0	10.6871	78.56	3.95926	0.136038	42.621	Turning and moving in place	Change in morphology through movement
1524	1000002683_PD1	PD1	391	P2373	Adenoid	47	15.7369	15.7368	0	0	0	7.71437	74.3333	4.72352	0.103781	34.3293	Turning and moving in place	Change in morphology through movement
1525	1000002696_PD1	PD1	391	P2373	Adenoid	59	19.8421	19.8421	0	0	0	6.30926	38.8437	1.95764	0.162427	66.9101	Low motion cells	Change in morphology through contact
1526	1000002699_PD1	PD1	391	P2373	Adenoid	59	19.8421	19.8421	0	0	0	11.6348	54.3898	2.74113	0.213914	46.4974	Turning and moving in place	Slight change in morphology
1527	1000002707_PD1	PD1	391	P2373	Adenoid	19	6.15792	6.15789	0	0	0	3.83413	27.993	4.54585	0.136968	39.6357	Low motion cells	Slight change in morphology
1528	1000002711_PD1	PD1	391	P2373	Adenoid	59	19.8421	19.8421	6	1.83333	0.285088	11.4781	56.4383	2.84437	0.203375	42.8694	Turning and moving in place	Change in morphology through contact
1529	1000002737_PD1	PD1	391	P2373	Adenoid	59	19.8421	19.8421	4	1.75	0.256579	11.8261	73.307	3.69452	0.161322	35.3014	Turning and moving in place	Change in morphology through contact
1530	1000002745_PD1	PD1	391	P2373	Adenoid	25	8.21055	8.21052	7	1.71429	0.244361	3.20366	19.0249	2.31713	0.168393	31.931	Low motion cells	Slight change in morphology
1531	1000002749_PD1	PD1	391	P2373	Adenoid	23	7.52635	7.52631	0	0	0	3.0973	29.943	3.97842	0.10344	29.6565	Turning and moving in place	Slight change in morphology
1532	1000002751_PD1	PD1	391	P2373	Adenoid	59	19.8421	19.8421	9	1.44444	0.152047	6.28256	78.3903	3.95071	0.0801447	31.4455	Turning and moving in place	Change in morphology through contact
1533	1000002753_PD1	PD1	391	P2373	Adenoid	59	19.8421	19.8421	9	1.44444	0.152047	14.2568	48.1556	2.42694	0.296057	27.6262	Turning and moving in place	Slight change in morphology
1534	1000002759_PD1	PD1	391	P2373	Adenoid	31	10.2632	10.2632	0	0	0	4.53113	29.9694	2.92009	0.151192	27.0286	Turning and moving in place	Slight change in morphology
1535	1000002775_PD1	PD1	391	P2373	Adenoid	25	8.21055	8.21052	0	0	0	4.75832	21.3872	2.60485	0.222484	27.5536	Turning and moving in place	Slight change in morphology
1536	1000002776_PD1	PD1	391	P2373	Adenoid	59	19.8421	19.8421	0	0	0	7.91717	36.055	1.81709	0.219586	26.5351	Turning and moving in place	Change in morphology through movement
1537	1000002993_PD1	PD1	391	P2373	Adenoid	25	8.21055	8.21052	7	1.14286	0.0488722	4.03914	37.5257	4.57042	0.107637	31.43	Turning and moving in place	Change in morphology through contact
1538	1000002994_PD1	PD1	391	P2373	Adenoid	59	19.8421	19.8421	8	1.625	0.213816	8.50328	62.4035	3.145	0.136263	32.2963	Turning and moving in place	Change in morphology through contact
1539	1000003082_PD1	PD1	391	P2373	Adenoid	22	7.1842	7.18421	4	0.75	0	14.6593	38.1701	5.31306	0.384051	48.6539	Turning and moving in place	Change in morphology through movement
1540	1000003623_PD1	PD1	391	P2373	Adenoid	58	19.5	19.5	6	1.16667	0.0570175	5.80291	54.0532	2.77197	0.107356	27.5293	Turning and moving in place	Change in morphology through contact
1541	1000003624_PD1	PD1	391	P2373	Adenoid	30	9.92103	9.92105	6	1	0	3.6666	34.5021	3.47767	0.106272	59.5421	Low motion cells	Change in morphology through contact
1542	1000003640_PD1	PD1	391	P2373	Adenoid	48	16.0789	16.0789	9	1.77778	0.266082	9.06187	85.3526	5.30836	0.10617	36.2856	Turning and moving in place	Change in morphology through contact
1543	1000003672_PD1	PD1	391	P2373	Adenoid	23	7.5263	7.52631	3	1	0	17.842	62.1795	8.26163	0.286944	46.9071	Turning and moving in place	Change in morphology through contact
1544	1000003694_PD1	PD1	391	P2373	Adenoid	25	8.2105	8.21052	2	1.5	0.171053	1.68908	21.4509	2.61262	0.0787417	45.3754	Low motion cells	Slight change in morphology
1545	1000003758_PD1	PD1	391	P2373	Adenoid	24	7.8684	7.86842	2	1.5	0.171053	4.75613	51.6568	6.56509	0.0920717	29.3971	Turning and moving in place	Change in morphology through contact
1546	1000003875_PD1	PD1	391	P2373	Adenoid	28	9.23682	9.23684	13	1.07692	0.0263158	15.7801	46.8816	5.07552	0.336595	39.2893	Long Distance Movement	Change in morphology through movement
1547	1000004030_PD1	PD1	391	P2373	Adenoid	58	19.5	19.5	1	1	0	22.581	97.7101	5.01079	0.231102	47.1789	Long Distance Movement	Change in morphology through movement
1548	1000004256_PD1	PD1	391	P2373	Adenoid	49	16.421	16.421	5	1	0	13.487	131.531	8.00992	0.102539	56.4871	Turning and moving in place	Change in morphology through contact
1549	1000004420_PD1	PD1	391	P2373	Adenoid	58	19.5	19.5	2	1	0	9.29533	49.4337	2.53507	0.188036	77.9894	Turning and moving in place	Change in morphology through contact
1550	1000004525_PD1	PD1	391	P2373	Adenoid	43	14.3684	14.3684	7	3.57143	0.879699	4.73647	30.2942	2.1084	0.156349	42.9783	Turning and moving in place	Slight change in morphology
1551	1000004550_PD1	PD1	391	P2373	Adenoid	27	8.89472	8.89473	2	1	0	8.6571	47.6609	5.35834	0.18164	28.5899	Turning and moving in place	Change in morphology through contact
1552	1000004567_PD1	PD1	391	P2373	Adenoid	58	19.5	19.5	0	0	0	5.93769	37.9579	1.94657	0.156428	26.705	Turning and moving in place	Slight change in morphology
1553	1000004691_PD1	PD1	391	P2373	Adenoid	19	6.15788	6.15789	0	0	0	3.45908	5.33471	0.866322	0.64841	43.2787	Low motion cells	Slight change in morphology
1554	1000004756_PD1	PD1	391	P2373	Adenoid	28	9.23682	9.23684	0	0	0	6.14937	9.61369	1.0408	0.639648	23.8284	Low motion cells	Slight change in morphology
1555	1000005047_PD1	PD1	391	P2373	Adenoid	16	5.13157	5.13158	0	0	0	2.18759	15.7588	3.07095	0.138817	24.0973	Low motion cells	Slight change in morphology
1556	1000005316_PD1	PD1	391	P2373	Adenoid	18	5.81577	5.81579	2	1	0	5.05281	10.5476	1.81362	0.479048	31.3573	Low motion cells	Slight change in morphology
1557	1000005421_PD1	PD1	391	P2373	Adenoid	57	19.1578	19.1579	0	0	0	3.76971	30.807	1.60806	0.122365	22.9296	Low motion cells	Slight change in morphology
1558	1000005852_PD1	PD1	391	P2373	Adenoid	35	11.6315	11.6316	0	0	0	4.68497	33.5677	2.88592	0.139568	26.3685	Low motion cells	Slight change in morphology
1559	1000005882_PD1	PD1	391	P2373	Adenoid	58	19.5	19.5	0	0	0	7.48811	32.1997	1.65127	0.232552	24.4772	Turning and moving in place	Slight change in morphology
1560	1000005967_PD1	PD1	391	P2373	Adenoid	58	19.5	19.5	0	0	0	13.3069	38.4249	1.97051	0.34631	29.2645	Long Distance Movement	Change in morphology through contact
1561	1000006241_PD1	PD1	391	P2373	Adenoid	17	5.47367	5.47368	0	0	0	8.1454	19.5823	3.57754	0.415958	32.6596	Turning and moving in place	Slight change in morphology
1562	1000006766_PD1	PD1	391	P2373	Adenoid	57	19.1579	19.1579	11	1.63636	0.217703	16.469	54.1282	2.82538	0.304258	50.2533	Turning and moving in place	Change in morphology through contact
1563	1000006777_PD1	PD1	391	P2373	Adenoid	57	19.1579	19.1579	3	1.66667	0.22807	11.2148	93.5607	4.88367	0.119866	33.6518	Turning and moving in place	Change in morphology through contact
1564	1000006818_PD1	PD1	391	P2373	Adenoid	23	7.5263	7.52631	4	1.25	0.0855263	13.1444	37.347	4.9622	0.351954	41.4617	Turning and moving in place	Change in morphology through contact
1565	1000006944_PD1	PD1	391	P2373	Adenoid	44	14.7105	14.7105	0	0	0	5.51138	109.992	7.47712	0.0501071	34.1303	Turning and moving in place	Change in morphology through contact
1566	1000007215_PD1	PD1	391	P2373	Adenoid	45	15.0526	15.0526	3	1	0	9.43003	84.048	5.58362	0.112198	40.0871	Turning and moving in place	Change in morphology through contact
1567	1000007504_PD1	PD1	391	P2373	Adenoid	55	18.4736	18.4737	5	1.6	0.205263	14.9337	70.6931	3.8267	0.211247	49.8027	Turning and moving in place	Change in morphology through contact
1568	1000007606_PD1	PD1	391	P2373	Adenoid	42	14.0263	14.0263	3	2.33333	0.45614	12.9927	84.8313	6.04803	0.153159	45.3645	Turning and moving in place	Change in morphology through contact
1569	1000007842_PD1	PD1	391	P2373	Adenoid	22	7.1842	7.18421	3	1	0	15.3303	33.1866	4.61939	0.461943	46.5494	Turning and moving in place	Change in morphology through movement
1570	1000007905_PD1	PD1	391	P2373	Adenoid	34	11.2894	11.2895	2	1	0	11.5675	69.2987	6.13837	0.166922	39.7017	Turning and moving in place	Change in morphology through contact
1571	1000008024_PD1	PD1	391	P2373	Adenoid	26	8.55262	8.55263	0	0	0	2.43126	34.0316	3.97908	0.0714413	18.3652	Turning and moving in place	Slight change in morphology
1572	1000008285_PD1	PD1	391	P2373	Adenoid	29	9.57893	9.57894	0	0	0	3.22178	46.633	4.86829	0.069088	25.6814	Turning and moving in place	Change in morphology through contact
1573	1000008609_PD1	PD1	391	P2373	Adenoid	30	9.92102	9.92105	1	3	0.68421	5.76156	38.8947	3.92044	0.148132	28.6232	Turning and moving in place	Slight change in morphology
1574	1000008669_PD1	PD1	391	P2373	Adenoid	18	5.81578	5.81579	0	0	0	6.06972	42.6498	7.33346	0.142315	26.6405	Turning and moving in place	Change in morphology through movement
1575	1000008988_PD1	PD1	391	P2373	Adenoid	40	13.3421	13.3421	0	0	0	4.98152	45.3618	3.39991	0.109817	28.6353	Low motion cells	Slight change in morphology
1576	1000009318_PD1	PD1	391	P2373	Adenoid	34	11.2894	11.2895	2	1	0	9.97483	55.8211	4.94454	0.178693	37.6972	Turning and moving in place	Change in morphology through contact
1577	1000009553_PD1	PD1	391	P2373	Adenoid	22	7.18418	7.18421	0	0	0	1.80685	18.5523	2.58238	0.0973922	31.2935	Low motion cells	Slight change in morphology
1578	1000009578_PD1	PD1	391	P2373	Adenoid	56	18.8157	18.8158	9	3.11111	0.722222	8.84288	32.0559	1.70368	0.275858	44.8	Turning and moving in place	Change in morphology through contact
1579	1000009615_PD1	PD1	391	P2373	Adenoid	19	6.15787	6.15789	0	0	0	6.5098	23.7218	3.85228	0.274423	22.5705	Turning and moving in place	Slight change in morphology
1580	1000009663_PD1	PD1	391	P2373	Adenoid	56	18.8157	18.8158	6	2.66667	0.570175	10.85	86.624	4.60381	0.125254	37.8283	Turning and moving in place	Change in morphology through contact
1581	1000009730_PD1	PD1	391	P2373	Adenoid	56	18.8157	18.8158	5	1.6	0.205263	1.75961	54.2777	2.8847	0.0324187	43.3032	Low motion cells	Slight change in morphology
1582	1000009796_PD1	PD1	391	P2373	Adenoid	28	9.23682	9.23684	0	0	0	2.36406	24.4687	2.64904	0.0966161	31.2276	Low motion cells	Slight change in morphology
1583	1000010435_PD1	PD1	391	P2373	Adenoid	18	5.81577	5.81579	6	1.16667	0.0570175	2.57802	16.718	2.8746	0.154206	59.8026	Low motion cells	Slight change in morphology
1584	1000010565_PD1	PD1	391	P2373	Adenoid	23	7.52628	7.52631	2	1.5	0.171053	5.78045	32.96	4.37932	0.175377	49.6102	Turning and moving in place	Change in morphology through contact
1585	1000010611_PD1	PD1	391	P2373	Adenoid	21	6.84208	6.8421	0	0	0	3.69249	8.83338	1.29104	0.418015	23.3853	Low motion cells	Slight change in morphology
1586	1000011067_PD1	PD1	391	P2373	Adenoid	16	5.13155	5.13158	0	0	0	19.874	29.9341	5.83335	0.663923	27.7813	Long Distance Movement	Change in morphology through movement
1587	1000011126_PD1	PD1	391	P2373	Adenoid	41	13.6842	13.6842	0	0	0	7.42497	52.9462	3.86916	0.140236	29.3931	Turning and moving in place	Slight change in morphology
1588	1000011572_PD1	PD1	391	P2373	Adenoid	22	7.18418	7.18421	0	0	0	9.85516	43.2345	6.01801	0.227947	39.8257	Turning and moving in place	Change in morphology through movement
1589	1000012610_PD1	PD1	391	P2373	Adenoid	16	5.13157	5.13158	4	1	0	5.34379	11.473	2.23577	0.46577	48.9309	Low motion cells	Slight change in morphology
1590	1000012679_PD1	PD1	391	P2373	Adenoid	17	5.47367	5.47368	3	2.33333	0.45614	4.07986	17.5	3.19712	0.233136	50.7459	Low motion cells	Change in morphology through contact
1591	1000012699_PD1	PD1	391	P2373	Adenoid	48	16.0789	16.0789	6	1.33333	0.114035	7.84313	65.329	4.06303	0.120056	52.409	Turning and moving in place	Change in morphology through contact
1592	1000012702_PD1	PD1	391	P2373	Adenoid	19	6.15788	6.15789	5	1.4	0.136842	2.50716	23.7407	3.85534	0.105606	43.5313	Low motion cells	Change in morphology through contact
1593	1000012725_PD1	PD1	391	P2373	Adenoid	21	6.84208	6.8421	4	1.5	0.171053	7.72621	40.9604	5.98655	0.188626	46.5144	Turning and moving in place	Change in morphology through contact
1594	1000013410_PD1	PD1	391	P2373	Adenoid	40	13.3421	13.3421	5	1.4	0.136842	11.4218	40.4653	3.03291	0.282262	55.1122	Turning and moving in place	Change in morphology through contact
1595	1000013507_PD1	PD1	391	P2373	Adenoid	29	9.57892	9.57894	0	0	0	11.9459	35.6616	3.72292	0.334979	35.3171	Turning and moving in place	Change in morphology through movement
1596	1000013558_PD1	PD1	391	P2373	Adenoid	20	6.49998	6.5	2	1	0	8.04602	27.9425	4.29885	0.28795	38.0003	Turning and moving in place	Change in morphology through contact
1597	1000013934_PD1	PD1	391	P2373	Adenoid	55	18.4736	18.4737	0	0	0	9.48573	82.6413	4.47347	0.114782	29.3484	Turning and moving in place	Change in morphology through movement
1598	1000014013_PD1	PD1	391	P2373	Adenoid	19	6.15788	6.15789	0	0	0	12.6136	65.0183	10.5586	0.194	46.0144	Turning and moving in place	Change in morphology through movement
1599	1000014585_PD1	PD1	391	P2373	Adenoid	18	5.81577	5.81579	0	0	0	6.24902	20.2687	3.48513	0.308309	32.8932	Turning and moving in place	Slight change in morphology
1600	1000015061_PD1	PD1	391	P2373	Adenoid	55	18.4736	18.4737	6	3.16667	0.741228	10.7242	61.5105	3.32964	0.174347	41.3409	Turning and moving in place	Change in morphology through contact
1601	1000015535_PD1	PD1	391	P2373	Adenoid	18	5.81577	5.81579	3	3.66667	0.91228	6.0567	40.9342	7.03849	0.147962	31.5616	Turning and moving in place	Change in morphology through contact
1602	1000015558_PD1	PD1	391	P2373	Adenoid	54	18.1315	18.1316	4	2.25	0.427631	7.71058	67.0717	3.69918	0.11496	43.947	Turning and moving in place	Change in morphology through contact
1603	1000015828_PD1	PD1	391	P2373	Adenoid	19	6.15787	6.15789	2	2.5	0.513158	4.84674	26.064	4.23263	0.185955	47.0382	Turning and moving in place	Change in morphology through contact
1604	1000015874_PD1	PD1	391	P2373	Adenoid	49	16.421	16.421	26	1.07692	0.0263158	11.4102	78.0461	4.75283	0.146198	35.514	Low motion cells	Change in morphology through contact
1605	1000016063_PD1	PD1	391	P2373	Adenoid	25	8.21048	8.21052	1	2	0.342105	11.1113	63.8261	7.77373	0.174087	62.1336	Turning and moving in place	Change in morphology through contact
1606	1000016313_PD1	PD1	391	P2373	Adenoid	27	8.89468	8.89473	10	1.1	0.0342105	7.2833	21.0931	2.37143	0.345293	39.3777	Turning and moving in place	Slight change in morphology
1607	1000016523_PD1	PD1	391	P2373	Adenoid	54	18.1315	18.1316	0	0	0	6.17461	99.076	5.4643	0.0623219	39.473	Turning and moving in place	Change in morphology through contact
1608	1000016546_PD1	PD1	391	P2373	Adenoid	54	18.1315	18.1316	5	1.2	0.068421	8.11693	36.5457	2.01559	0.222104	43.68	Turning and moving in place	Slight change in morphology
1609	1000016563_PD1	PD1	391	P2373	Adenoid	41	13.6842	13.6842	2	2.5	0.513158	24.3524	71.7684	5.24464	0.339319	31.2742	Long Distance Movement	Change in morphology through movement
1610	1000016753_PD1	PD1	391	P2373	Adenoid	54	18.1315	18.1316	0	0	0	20.152	109.506	6.03953	0.184027	37.5202	Turning and moving in place	Change in morphology through movement
1611	1000016875_PD1	PD1	391	P2373	Adenoid	16	5.13155	5.13158	2	1	0	10.9451	28.5628	5.56611	0.383195	42.3643	Turning and moving in place	Change in morphology through contact
1612	1000018701_PD1	PD1	391	P2373	Adenoid	38	12.6579	12.6579	2	1	0	19.056	56.9506	4.49923	0.334606	24.8202	Long Distance Movement	Change in morphology through movement
1613	1000019567_PD1	PD1	391	P2373	Adenoid	38	12.6579	12.6579	0	0	0	23.0907	62.2288	4.91622	0.371061	42.721	Long Distance Movement	Change in morphology through movement
1614	1000022825_PD1	PD1	391	P2373	Adenoid	34	11.2894	11.2895	0	0	0	5.98333	20.7944	1.84194	0.287737	48.127	Turning and moving in place	Slight change in morphology
1615	1000023235_PD1	PD1	391	P2373	Adenoid	52	17.4473	17.4474	0	0	0	20.8656	100.506	5.76057	0.207604	31.7678	Long Distance Movement	Change in morphology through movement
1616	1000023544_PD1	PD1	391	P2373	Adenoid	52	17.4473	17.4474	5	2.4	0.478947	9.449	44.3765	2.54346	0.212928	50.7573	Turning and moving in place	Change in morphology through contact
1617	1000024034_PD1	PD1	391	P2373	Adenoid	25	8.21048	8.21052	0	0	0	5.09307	30.697	3.73876	0.165914	33.3249	Turning and moving in place	Change in morphology through contact
1618	1000024983_PD1	PD1	391	P2373	Adenoid	46	15.3947	15.3947	4	3	0.68421	0.857246	40.23	2.61324	0.0213086	51.4701	Low motion cells	Slight change in morphology
1619	1000024995_PD1	PD1	391	P2373	Adenoid	20	6.49998	6.5	2	1	0	6.34386	21.6155	3.32546	0.293487	30.324	Turning and moving in place	Change in morphology through contact
1620	1000025140_PD1	PD1	391	P2373	Adenoid	51	17.1052	17.1053	11	2.18182	0.404306	15.1058	129.405	7.56525	0.116733	39.2352	Turning and moving in place	Change in morphology through contact
1621	1000025289_PD1	PD1	391	P2373	Adenoid	19	6.15788	6.15789	5	1.4	0.136842	12.7271	33.6633	5.4667	0.378071	55.134	Turning and moving in place	Change in morphology through contact
1622	1000025414_PD1	PD1	391	P2373	Adenoid	26	8.5526	8.55263	2	1	0	24.3999	69.467	8.12233	0.351244	41.804	Long Distance Movement	Change in morphology through movement
1623	1000025430_PD1	PD1	391	P2373	Adenoid	19	6.15788	6.15789	0	0	0	9.97889	26.1393	4.24485	0.381758	29.5817	Turning and moving in place	Change in morphology through movement
1624	1000025696_PD1	PD1	391	P2373	Adenoid	28	9.2368	9.23684	15	1.13333	0.045614	9.23062	36.8007	3.98414	0.250827	53.9732	Turning and moving in place	Change in morphology through contact
1625	1000025712_PD1	PD1	391	P2373	Adenoid	51	17.1052	17.1053	7	1.28571	0.0977443	5.16094	57.3978	3.35557	0.0899152	64.9036	Turning and moving in place	Change in morphology through contact
1626	1000025786_PD1	PD1	391	P2373	Adenoid	51	17.1052	17.1053	2	1	0	5.31976	37.3954	2.1862	0.142257	67.7972	Low motion cells	Slight change in morphology
1627	1000025942_PD1	PD1	391	P2373	Adenoid	51	17.1052	17.1053	11	2.09091	0.373206	9.10873	25.9753	1.51856	0.350669	35.6948	Turning and moving in place	Change in morphology through contact
1628	1000026685_PD1	PD1	391	P2373	Adenoid	51	17.1052	17.1053	0	0	0	1.97586	78.4301	4.58516	0.0251926	27.7161	Turning and moving in place	Slight change in morphology
1629	1000027087_PD1	PD1	391	P2373	Adenoid	29	9.57892	9.57894	0	0	0	6.09267	22.1984	2.31743	0.274464	23.9284	Low motion cells	Slight change in morphology
1630	1000028117_PD1	PD1	391	P2373	Adenoid	50	16.7631	16.7631	4	2	0.342105	4.22484	24.1366	1.43986	0.175039	46.0004	Low motion cells	Slight change in morphology
1631	1000028121_PD1	PD1	391	P2373	Adenoid	27	8.8947	8.89473	2	2.5	0.513158	5.13947	62.7085	7.0501	0.0819581	48.1238	Turning and moving in place	Change in morphology through contact
1632	1000029396_PD1	PD1	391	P2373	Adenoid	25	8.2105	8.21052	3	1	0	14.8694	64.0396	7.79973	0.23219	34.6689	Turning and moving in place	Change in morphology through contact
1633	1000029551_PD1	PD1	391	P2373	Adenoid	26	8.55262	8.55263	8	1.875	0.299342	8.1491	38.4401	4.49455	0.211995	26.1987	Turning and moving in place	Change in morphology through contact
1634	1000029578_PD1	PD1	391	P2373	Adenoid	50	16.7631	16.7631	2	1	0	9.93637	64.2972	3.83564	0.154538	30.8025	Turning and moving in place	Change in morphology through contact
1635	1000029947_PD1	PD1	391	P2373	Adenoid	18	5.81578	5.81579	0	0	0	11.7209	29.1529	5.01273	0.40205	26.0774	Turning and moving in place	Change in morphology through movement
1636	1000030199_PD1	PD1	391	P2373	Adenoid	50	16.7631	16.7631	0	0	0	9.28305	25.4293	1.51698	0.365053	28.1693	Turning and moving in place	Slight change in morphology
1637	1000031042_PD1	PD1	391	P2373	Adenoid	49	16.421	16.421	7	1.14286	0.0488722	12.4698	90.1106	5.48752	0.138383	37.8695	Turning and moving in place	Change in morphology through contact
1638	1000031909_PD1	PD1	391	P2373	Adenoid	49	16.421	16.421	6	2.83333	0.627193	14.6752	28.9918	1.76553	0.506184	42.3043	Long Distance Movement	Slight change in morphology
1639	1000031964_PD1	PD1	391	P2373	Adenoid	49	16.421	16.421	0	0	0	4.47137	102.916	6.26736	0.0434467	32.155	Turning and moving in place	Change in morphology through contact
1640	1000032126_PD1	PD1	391	P2373	Adenoid	21	6.84208	6.8421	3	3.66667	0.91228	7.63498	21.5966	3.15643	0.353528	37.4625	Turning and moving in place	Change in morphology through contact
1641	1000032490_PD1	PD1	391	P2373	Adenoid	28	9.2368	9.23684	1	1	0	7.44279	49.305	5.33789	0.150954	31.4161	Turning and moving in place	Change in morphology through contact
1642	1000032495_PD1	PD1	391	P2373	Adenoid	49	16.421	16.421	4	1.25	0.0855263	6.48735	81.2968	4.95078	0.0797984	47.5176	Turning and moving in place	Change in morphology through contact
1643	1000032770_PD1	PD1	391	P2373	Adenoid	19	6.15787	6.15789	2	1	0	8.02945	41.1677	6.68539	0.195042	54.0832	Turning and moving in place	Change in morphology through contact
1644	1000032909_PD1	PD1	391	P2373	Adenoid	37	12.3158	12.3158	0	0	0	10.0943	108.492	8.80917	0.0930426	31.2466	Turning and moving in place	Change in morphology through contact
1645	1000033745_PD1	PD1	391	P2373	Adenoid	48	16.0789	16.0789	5	3.8	0.957894	7.20127	30.157	1.87556	0.238793	54.2319	Turning and moving in place	Slight change in morphology
1646	1000034600_PD1	PD1	391	P2373	Adenoid	24	7.86842	7.86842	2	3	0.68421	13.4723	45.8971	5.83309	0.293533	51.526	Turning and moving in place	Change in morphology through contact
1647	1000034656_PD1	PD1	391	P2373	Adenoid	27	8.89472	8.89473	1	1	0	6.45118	50.0027	5.62162	0.129017	43.2651	Turning and moving in place	Change in morphology through movement
1648	1000035018_PD1	PD1	391	P2373	Adenoid	17	5.47368	5.47368	2	1	0	3.41709	28.9374	5.28664	0.118086	35.6535	Turning and moving in place	Change in morphology through contact
1649	1000035156_PD1	PD1	391	P2373	Adenoid	47	15.7368	15.7368	3	1	0	16.669	90.4896	5.75019	0.184209	51.7241	Turning and moving in place	Change in morphology through movement
1650	1000035564_PD1	PD1	391	P2373	Adenoid	48	16.0789	16.0789	8	1.75	0.256579	15.6269	54.0839	3.36365	0.288938	33.2343	Turning and moving in place	Change in morphology through contact
1651	1000036393_PD1	PD1	391	P2373	Adenoid	17	5.47367	5.47368	2	2	0.342105	6.97219	26.2702	4.79938	0.265403	31.4294	Turning and moving in place	Change in morphology through contact
1652	1000036699_PD1	PD1	391	P2373	Adenoid	47	15.7368	15.7368	7	1.14286	0.0488722	6.82204	74.0835	4.70766	0.0920858	53.8585	Turning and moving in place	Change in morphology through contact
1653	1000036768_PD1	PD1	391	P2373	Adenoid	18	5.81577	5.81579	4	1.5	0.171053	12.2265	34.7329	5.9722	0.352013	52.2211	Turning and moving in place	Change in morphology through contact
1654	1000036845_PD1	PD1	391	P2373	Adenoid	17	5.47367	5.47368	7	1.28571	0.0977443	2.65557	20.5553	3.7553	0.129192	46.6303	Low motion cells	Change in morphology through contact
1655	1000036904_PD1	PD1	391	P2373	Adenoid	34	11.2894	11.2895	9	2.55556	0.532163	7.00126	23.0175	2.03886	0.304171	22.476	Turning and moving in place	Slight change in morphology
1656	1000037131_PD1	PD1	391	P2373	Adenoid	16	5.13157	5.13158	2	1	0	8.99723	34.2388	6.67219	0.262779	32.6925	Turning and moving in place	Change in morphology through contact
1657	1000037700_PD1	PD1	391	P2373	Adenoid	26	8.5526	8.55263	1	1	0	13.943	50.1639	5.86534	0.277948	28.4628	Turning and moving in place	Change in morphology through contact
1658	1000038294_PD1	PD1	391	P2373	Adenoid	47	15.7368	15.7368	1	1	0	9.01378	108.243	6.87833	0.0832737	32.8733	Turning and moving in place	Change in morphology through contact
1659	1000038563_PD1	PD1	391	P2373	Adenoid	47	15.7368	15.7368	3	1	0	23.2204	82.2744	5.22816	0.282232	39.5367	Long Distance Movement	Change in morphology through movement
1660	1000039586_PD1	PD1	391	P2373	Adenoid	16	5.13157	5.13158	4	1.25	0.0855263	4.00126	26.2593	5.1172	0.152375	48.7601	Turning and moving in place	Change in morphology through contact
1661	1000039831_PD1	PD1	391	P2373	Adenoid	25	8.2105	8.21052	9	1	0	10.2258	87.3475	10.6385	0.11707	36.384	Turning and moving in place	Change in morphology through contact
1662	1000040521_PD1	PD1	391	P2373	Adenoid	18	5.81578	5.81579	5	1.2	0.068421	1.94241	4.89653	0.841939	0.396691	28.4392	Low motion cells	Slight change in morphology
1663	1000040852_PD1	PD1	391	P2373	Adenoid	22	7.1842	7.18421	0	0	0	7.22124	23.6147	3.28704	0.305794	22.0681	Turning and moving in place	Slight change in morphology
1664	1000040864_PD1	PD1	391	P2373	Adenoid	25	8.2105	8.21052	1	1	0	10.9524	47.911	5.83534	0.228598	30.0808	Turning and moving in place	Change in morphology through contact
1665	1000041560_PD1	PD1	391	P2373	Adenoid	18	5.81578	5.81579	1	1	0	10.744	27.4302	4.7165	0.391686	38.2809	Turning and moving in place	Change in morphology through movement
1666	1000042451_PD1	PD1	391	P2373	Adenoid	19	6.15788	6.15789	1	2	0.342105	13.9426	33.5416	5.44693	0.41568	30.4451	Turning and moving in place	Change in morphology through movement
1667	1000042644_PD1	PD1	391	P2373	Adenoid	45	15.0526	15.0526	2	1	0	8.00114	48.4676	3.21988	0.165082	32.7088	Turning and moving in place	Change in morphology through contact
1668	1000042989_PD1	PD1	391	P2373	Adenoid	43	14.3684	14.3684	7	1.57143	0.195489	19.2613	81.1022	5.64449	0.237494	28.7096	Long Distance Movement	Change in morphology through contact
1669	1000043160_PD1	PD1	391	P2373	Adenoid	27	8.89472	8.89473	4	1	0	7.06271	44.827	5.03973	0.157555	33.9504	Turning and moving in place	Change in morphology through contact
1670	1000043499_PD1	PD1	391	P2373	Adenoid	36	11.9737	11.9737	0	0	0	4.65554	21.7266	1.81454	0.214278	28.7379	Low motion cells	Slight change in morphology
1671	1000043588_PD1	PD1	391	P2373	Adenoid	44	14.7105	14.7105	8	4.375	1.1546	8.27118	11.4747	0.780039	0.720816	19.1372	Low motion cells	Slight change in morphology
1672	1000043826_PD1	PD1	391	P2373	Adenoid	42	14.0263	14.0263	5	1.2	0.068421	17.0622	63.2776	4.51136	0.26964	47.0234	Long Distance Movement	Change in morphology through contact
1673	1000044089_PD1	PD1	391	P2373	Adenoid	16	5.13157	5.13158	0	0	0	11.6524	24.5	4.77437	0.475607	28.5804	Turning and moving in place	Change in morphology through movement
1674	1000044640_PD1	PD1	391	P2373	Adenoid	21	6.8421	6.8421	3	1.33333	0.114035	10.0875	23.8226	3.48177	0.423443	33.1766	Turning and moving in place	Change in morphology through contact
1675	1000045144_PD1	PD1	391	P2373	Adenoid	44	14.7105	14.7105	1	3	0.68421	12.6477	61.3948	4.17353	0.206006	46.8132	Turning and moving in place	Change in morphology through contact
1676	1000045479_PD1	PD1	391	P2373	Adenoid	44	14.7105	14.7105	0	0	0	7.13225	64.9673	4.41639	0.109782	46.0318	Turning and moving in place	Change in morphology through movement
1677	1000046255_PD1	PD1	391	P2373	Adenoid	44	14.7105	14.7105	3	3.66667	0.91228	7.40062	31.6723	2.15304	0.233662	41.7416	Turning and moving in place	Change in morphology through contact
1678	1000046287_PD1	PD1	391	P2373	Adenoid	18	5.81578	5.81579	4	2	0.342105	3.86321	10.586	1.82023	0.364934	48.8367	Low motion cells	Slight change in morphology
1679	1000046663_PD1	PD1	391	P2373	Adenoid	23	7.5263	7.52631	0	0	0	4.10512	7.63641	1.01463	0.537572	29.4613	Low motion cells	Slight change in morphology
1680	1000046781_PD1	PD1	391	P2373	Adenoid	44	14.7105	14.7105	3	1	0	14.1457	53.183	3.61531	0.265981	54.3289	Turning and moving in place	Change in morphology through movement
1681	1000047350_PD1	PD1	391	P2373	Adenoid	20	6.5	6.5	0	0	0	14.6142	53.1502	8.17696	0.27496	35.1795	Turning and moving in place	Change in morphology through movement
1682	1000047659_PD1	PD1	391	P2373	Adenoid	44	14.7105	14.7105	3	1	0	6.34534	69.2222	4.70564	0.0916662	36.1505	Turning and moving in place	Change in morphology through contact
1683	1000048209_PD1	PD1	391	P2373	Adenoid	18	5.81577	5.81579	1	1	0	12.7881	49.5868	8.52628	0.257894	37.4786	Turning and moving in place	Change in morphology through contact
1684	1000048586_PD1	PD1	391	P2373	Adenoid	16	5.13155	5.13158	8	0.875	0	2.36321	26.6454	5.19247	0.0886911	28.8105	Turning and moving in place	Change in morphology through contact
1685	1000050162_PD1	PD1	391	P2373	Adenoid	28	9.23682	9.23684	5	1.6	0.205263	8.58081	53.3879	5.77991	0.160726	38.7698	Turning and moving in place	Change in morphology through contact
1686	1000050672_PD1	PD1	391	P2373	Adenoid	43	14.3684	14.3684	2	1	0	7.02708	40.6226	2.82722	0.172985	32.6414	Turning and moving in place	Slight change in morphology
1687	1000050907_PD1	PD1	391	P2373	Adenoid	36	11.9737	11.9737	2	1	0	11.7307	50.5814	4.22439	0.231918	37.7126	Turning and moving in place	Change in morphology through contact
1688	1000051593_PD1	PD1	391	P2373	Adenoid	42	14.0263	14.0263	3	1	0	9.11057	61.4751	4.38285	0.148199	45.5194	Turning and moving in place	Change in morphology through contact
1689	1000051606_PD1	PD1	391	P2373	Adenoid	42	14.0263	14.0263	1	4	1.02632	8.1441	39.3942	2.8086	0.206733	50.533	Turning and moving in place	Change in morphology through contact
1690	1000051724_PD1	PD1	391	P2373	Adenoid	37	12.3158	12.3158	1	1	0	27.2392	87.7592	7.12577	0.310386	34.0165	Long Distance Movement	Change in morphology through contact
1691	1000052480_PD1	PD1	391	P2373	Adenoid	42	14.0263	14.0263	1	1	0	8.34754	55.839	3.98103	0.149493	36.9851	Turning and moving in place	Change in morphology through contact
1692	1000054338_PD1	PD1	391	P2373	Adenoid	28	9.23682	9.23684	6	0.833333	0	12.2014	63.2898	6.85191	0.192786	40.1975	Turning and moving in place	Change in morphology through contact
1693	1000054420_PD1	PD1	391	P2373	Adenoid	41	13.6842	13.6842	3	2.33333	0.45614	19.5632	78.8476	5.76195	0.248115	38.9886	Long Distance Movement	Change in morphology through contact
1694	1000054761_PD1	PD1	391	P2373	Adenoid	30	9.92102	9.92105	1	1	0	5.60269	46.6754	4.7047	0.120035	31.8692	Turning and moving in place	Change in morphology through contact
1695	1000054794_PD1	PD1	391	P2373	Adenoid	27	8.89518	8.89473	1	1	0	9.41306	60.7389	6.82829	0.154976	28.3543	Turning and moving in place	Change in morphology through contact
1696	1000055711_PD1	PD1	391	P2373	Adenoid	41	13.6842	13.6842	4	2	0.342105	13.5788	39.1	2.85731	0.347283	44.9149	Long Distance Movement	Change in morphology through movement
1697	1000055957_PD1	PD1	391	P2373	Adenoid	16	5.13157	5.13158	5	1.6	0.205263	4.06841	9.84802	1.91911	0.413119	29.5066	Low motion cells	Slight change in morphology
1698	1000056011_PD1	PD1	391	P2373	Adenoid	41	13.6842	13.6842	0	0	0	5.50877	118.544	8.66287	0.0464702	35.6396	Turning and moving in place	Change in morphology through movement
1699	1000056569_PD1	PD1	391	P2373	Adenoid	19	6.15788	6.15789	0	0	0	7.9648	28.943	4.70015	0.275189	18.0174	Turning and moving in place	Change in morphology through contact
1700	1000057159_PD1	PD1	391	P2373	Adenoid	30	9.92102	9.92105	7	1.71429	0.244361	4.09051	70.0163	7.05737	0.0584222	42.7855	Turning and moving in place	Change in morphology through contact
1701	1000057489_PD1	PD1	391	P2373	Adenoid	19	6.15787	6.15789	0	0	0	9.24211	24.4576	3.97176	0.377883	35.1361	Turning and moving in place	Slight change in morphology
1702	1000057796_PD1	PD1	391	P2373	Adenoid	16	5.13157	5.13158	4	1	0	4.44427	13.5015	2.63107	0.329168	30.8429	Low motion cells	Slight change in morphology
1703	1000058158_PD1	PD1	391	P2373	Adenoid	24	7.8684	7.86842	1	1	0	12.5892	68.0029	8.64253	0.185127	33.5954	Turning and moving in place	Change in morphology through contact
1704	1000058454_PD1	PD1	391	P2373	Adenoid	26	8.55307	8.55263	4	1.75	0.256579	6.06383	20.6162	2.41039	0.29413	59.9382	Low motion cells	Slight change in morphology
1705	1000058853_PD1	PD1	391	P2373	Adenoid	16	5.13157	5.13158	1	1	0	3.08352	31.7864	6.19429	0.0970076	32.2001	Turning and moving in place	Change in morphology through contact
1706	1000059350_PD1	PD1	391	P2373	Adenoid	21	6.84208	6.8421	6	2	0.342105	1.7347	10.5542	1.54254	0.164362	30.2202	Low motion cells	Slight change in morphology
1707	1000060558_PD1	PD1	391	P2373	Adenoid	21	6.84208	6.8421	2	1	0	3.933	32.1308	4.69605	0.122406	44.2715	Turning and moving in place	Slight change in morphology
1708	1000060650_PD1	PD1	391	P2373	Adenoid	21	6.84208	6.8421	2	1	0	11.3914	40.6042	5.93447	0.280549	30.1246	Turning and moving in place	Change in morphology through contact
1709	1000060716_PD1	PD1	391	P2373	Adenoid	39	13	13	0	0	0	7.29224	77.2958	5.94585	0.094342	31.3872	Turning and moving in place	Change in morphology through movement
1710	1000060725_PD1	PD1	391	P2373	Adenoid	39	13	13	4	1.75	0.256579	5.80274	43.4081	3.33909	0.133679	54.7159	Turning and moving in place	Change in morphology through contact
1711	1000062035_PD1	PD1	391	P2373	Adenoid	37	12.3158	12.3158	2	1	0	16.9601	63.4591	5.15268	0.26726	37.103	Turning and moving in place	Change in morphology through movement
1712	1000063179_PD1	PD1	391	P2373	Adenoid	38	12.6579	12.6579	1	1	0	5.52135	66.8287	5.27962	0.0826194	32.1161	Turning and moving in place	Change in morphology through contact
1713	1000063382_PD1	PD1	391	P2373	Adenoid	16	5.13157	5.13158	0	0	0	3.74148	10.8041	2.10541	0.346303	25.0207	Low motion cells	Slight change in morphology
1714	1000063441_PD1	PD1	391	P2373	Adenoid	20	6.49998	6.5	1	1	0	9.1565	23.2998	3.58459	0.392986	30.8611	Turning and moving in place	Change in morphology through contact
1715	1000063528_PD1	PD1	391	P2373	Adenoid	22	7.1842	7.18421	4	2.5	0.513158	2.90104	30.8762	4.29779	0.0939573	32.9863	Turning and moving in place	Change in morphology through contact
1716	1000063836_PD1	PD1	391	P2373	Adenoid	19	6.15788	6.15789	5	1.6	0.205263	8.77519	45.9273	7.45829	0.191067	47.9499	Turning and moving in place	Change in morphology through contact
1717	1000063839_PD1	PD1	391	P2373	Adenoid	38	12.6579	12.6579	7	1.57143	0.195489	26.2262	86.841	6.86063	0.302002	45.796	Long Distance Movement	Change in morphology through contact
1718	1000063929_PD1	PD1	391	P2373	Adenoid	38	12.6579	12.6579	0	0	0	3.68511	57.4702	4.54028	0.0641222	30.8127	Turning and moving in place	Change in morphology through contact
1719	1000064155_PD1	PD1	391	P2373	Adenoid	38	12.6579	12.6579	3	1	0	5.99943	40.8055	3.22373	0.147025	33.9901	Turning and moving in place	Change in morphology through contact
1720	1000064453_PD1	PD1	391	P2373	Adenoid	17	5.47367	5.47368	1	1	0	3.15171	50.6028	9.24478	0.0622834	19.7226	Turning and moving in place	Change in morphology through movement
1721	1000065905_PD1	PD1	391	P2373	Adenoid	37	12.3158	12.3158	3	2	0.342105	5.87937	67.9591	5.51807	0.0865133	35.6943	Turning and moving in place	Change in morphology through contact
1722	1000067313_PD1	PD1	391	P2373	Adenoid	36	11.9736	11.9737	9	2.55556	0.532163	7.60098	23.695	1.97893	0.320785	36.9649	Low motion cells	Slight change in morphology
1723	1000067511_PD1	PD1	391	P2373	Adenoid	35	11.6315	11.6316	0	0	0	8.14419	31.2579	2.68734	0.260548	28.2192	Turning and moving in place	Slight change in morphology
1724	1000068058_PD1	PD1	391	P2373	Adenoid	37	12.3158	12.3158	0	0	0	8.31344	55.0555	4.47034	0.151001	24.3228	Turning and moving in place	Slight change in morphology
1725	1000068124_PD1	PD1	391	P2373	Adenoid	19	6.15787	6.15789	2	1	0	1.6313	27.4938	4.46482	0.0593334	26.7251	Low motion cells	Slight change in morphology
1726	1000068899_PD1	PD1	391	P2373	Adenoid	36	11.9737	11.9737	6	1.66667	0.22807	4.85174	34.4821	2.87983	0.140703	30.5765	Turning and moving in place	Slight change in morphology
1727	1000069169_PD1	PD1	391	P2373	Adenoid	25	8.21048	8.21052	0	0	0	11.8371	37.9465	4.62171	0.311942	28.3684	Turning and moving in place	Change in morphology through movement
1728	1000069448_PD1	PD1	391	P2373	Adenoid	16	5.13155	5.13158	2	1.5	0.171053	10.3525	21.2102	4.13329	0.488093	58.8885	Turning and moving in place	Change in morphology through contact
1729	1000069637_PD1	PD1	391	P2373	Adenoid	36	11.9737	11.9737	0	0	0	8.28228	63.2378	5.28141	0.13097	33.7243	Turning and moving in place	Change in morphology through movement
1730	1000069948_PD1	PD1	391	P2373	Adenoid	19	6.15787	6.15789	5	1.4	0.136842	11.7907	34.7552	5.64403	0.339251	40.4961	Turning and moving in place	Change in morphology through contact
1731	1000070217_PD1	PD1	391	P2373	Adenoid	36	11.9737	11.9737	0	0	0	6.7023	14.7926	1.23543	0.453085	29.2296	Turning and moving in place	Slight change in morphology
1732	1000070424_PD1	PD1	391	P2373	Adenoid	36	11.9737	11.9737	4	2.25	0.427631	8.20083	33.2627	2.77799	0.246548	62.2234	Turning and moving in place	Change in morphology through contact
1733	1000071066_PD1	PD1	391	P2373	Adenoid	25	8.21048	8.21052	1	1	0	8.46938	38.3133	4.66639	0.221056	31.9464	Turning and moving in place	Change in morphology through contact
1734	1000072190_PD1	PD1	391	P2373	Adenoid	24	7.86838	7.86842	3	1	0	10.9553	27.5985	3.50752	0.396953	27.6853	Turning and moving in place	Change in morphology through movement
1735	1000072280_PD1	PD1	391	P2373	Adenoid	17	5.47367	5.47368	2	1	0	8.23977	16.0447	2.93125	0.51355	31.1108	Turning and moving in place	Slight change in morphology
1736	1000072507_PD1	PD1	391	P2373	Adenoid	35	11.6316	11.6316	0	0	0	11.0696	56.6345	4.86904	0.195457	44.0154	Turning and moving in place	Change in morphology through contact
1737	1000073118_PD1	PD1	391	P2373	Adenoid	35	11.6316	11.6316	0	0	0	4.80784	40.0577	3.44388	0.120023	39.0868	Turning and moving in place	Slight change in morphology
1738	1000073153_PD1	PD1	391	P2373	Adenoid	35	11.6316	11.6316	2	1.5	0.171053	4.74175	22.6771	1.94962	0.209099	39.7704	Low motion cells	Slight change in morphology
1739	1000073971_PD1	PD1	391	P2373	Adenoid	27	8.8947	8.89473	1	3	0.68421	9.01829	49.5481	5.57052	0.182011	27.3715	Turning and moving in place	Change in morphology through contact
1740	1000075043_PD1	PD1	391	P2373	Adenoid	34	11.2895	11.2895	5	1.4	0.136842	5.88486	43.9403	3.89216	0.133928	47.431	Turning and moving in place	Change in morphology through contact
1741	1000075111_PD1	PD1	391	P2373	Adenoid	34	11.2895	11.2895	5	1.6	0.205263	10.4426	46.0789	4.08159	0.226624	36.3625	Turning and moving in place	Change in morphology through contact
1742	1000075143_PD1	PD1	391	P2373	Adenoid	34	11.2895	11.2895	3	2.33333	0.45614	2.00897	28.2031	2.49818	0.071232	47.1264	Low motion cells	Slight change in morphology
1743	1000075221_PD1	PD1	391	P2373	Adenoid	34	11.2895	11.2895	1	1	0	4.88659	41.3943	3.66664	0.11805	43.5985	Turning and moving in place	Slight change in morphology
1744	1000075447_PD1	PD1	391	P2373	Adenoid	19	6.15788	6.15789	0	0	0	14.2665	69.6811	11.3158	0.20474	37.2858	Turning and moving in place	Change in morphology through movement
1745	1000075729_PD1	PD1	391	P2373	Adenoid	31	10.2631	10.2632	8	3	0.68421	3.33051	35.0184	3.41206	0.0951074	82.7709	Turning and moving in place	Change in morphology through contact
1746	1000075811_PD1	PD1	391	P2373	Adenoid	18	5.81578	5.81579	0	0	0	7.3502	19.091	3.28263	0.385008	28.1679	Turning and moving in place	Slight change in morphology
1747	1000075885_PD1	PD1	391	P2373	Adenoid	33	10.9473	10.9474	3	1	0	7.95438	20.7522	1.89564	0.383304	29.5744	Turning and moving in place	Slight change in morphology
1748	1000077793_PD1	PD1	391	P2373	Adenoid	33	10.9473	10.9474	0	0	0	7.60737	44.2727	4.04415	0.17183	27.9971	Turning and moving in place	Slight change in morphology
1749	1000078035_PD1	PD1	391	P2373	Adenoid	33	10.9473	10.9474	0	0	0	6.46158	38.7283	3.53769	0.166844	31.2891	Turning and moving in place	Change in morphology through contact
1750	1000078204_PD1	PD1	391	P2373	Adenoid	31	10.2631	10.2632	0	0	0	8.50233	78.6898	7.66725	0.108049	29.2799	Turning and moving in place	Change in morphology through contact
1751	1000078234_PD1	PD1	391	P2373	Adenoid	32	10.6052	10.6053	1	4	1.02632	22.7666	56.1357	5.29322	0.405564	31.4808	Long Distance Movement	Change in morphology through movement
1752	1000078247_PD1	PD1	391	P2373	Adenoid	31	10.2631	10.2632	1	1	0	7.69458	68.8631	6.70977	0.111737	34.7178	Turning and moving in place	Change in morphology through contact
1753	1000078325_PD1	PD1	391	P2373	Adenoid	33	10.9473	10.9474	2	2.5	0.513158	10.6754	36.6936	3.35183	0.290932	29.3629	Turning and moving in place	Change in morphology through contact
1754	1000078447_PD1	PD1	391	P2373	Adenoid	28	9.2368	9.23684	0	0	0	13.7246	64.6784	7.00225	0.212198	40.6072	Turning and moving in place	Change in morphology through movement
1755	1000079207_PD1	PD1	391	P2373	Adenoid	19	6.15833	6.15789	0	0	0	13.1348	32.0072	5.19738	0.410371	23.6206	Turning and moving in place	Change in morphology through movement
1756	1000079737_PD1	PD1	391	P2373	Adenoid	29	9.57892	9.57894	3	1.33333	0.114035	8.69554	52.7287	5.50466	0.164911	35.5173	Turning and moving in place	Change in morphology through contact
1757	1000080585_PD1	PD1	391	P2373	Adenoid	18	5.81623	5.81579	4	1	0	12.843	43.2838	7.4419	0.296715	28.4282	Turning and moving in place	Change in morphology through contact
1758	1000081206_PD1	PD1	391	P2373	Adenoid	32	10.6052	10.6053	5	4.4	1.16316	5.40928	80.4185	7.58291	0.0672641	62.856	Turning and moving in place	Change in morphology through contact
1759	1000081440_PD1	PD1	391	P2373	Adenoid	32	10.6052	10.6053	12	1.66667	0.22807	10.3061	38.3692	3.61795	0.268604	65.4953	Turning and moving in place	Change in morphology through contact
1760	1000081446_PD1	PD1	391	P2373	Adenoid	32	10.6052	10.6053	3	1.33333	0.114035	33.3703	65.4617	6.17259	0.509768	23.8683	Long Distance Movement	Change in morphology through movement
1761	1000081861_PD1	PD1	391	P2373	Adenoid	32	10.6052	10.6053	2	1.5	0.171053	5.56252	28.7142	2.70755	0.19372	42.3724	Turning and moving in place	Change in morphology through contact
1762	1000081904_PD1	PD1	391	P2373	Adenoid	32	10.6052	10.6053	0	0	0	12.2563	73.0493	6.88804	0.167782	35.3921	Turning and moving in place	Slight change in morphology
1763	1000082384_PD1	PD1	391	P2373	Adenoid	29	9.57892	9.57894	9	2.33333	0.45614	6.0575	20.0536	2.09352	0.302065	40.5502	Low motion cells	Slight change in morphology
1764	1000082571_PD1	PD1	391	P2373	Adenoid	32	10.6052	10.6053	0	0	0	3.71434	34.3171	3.23587	0.108236	39.4735	Low motion cells	Slight change in morphology
1765	1000082655_PD1	PD1	391	P2373	Adenoid	23	7.52628	7.52631	1	1	0	21.6089	53.6826	7.13268	0.402531	40.224	Long Distance Movement	Change in morphology through movement
1766	1000083818_PD1	PD1	391	P2373	Adenoid	21	6.84208	6.8421	0	0	0	16.4723	49.6016	7.24948	0.332093	34.2702	Long Distance Movement	Change in morphology through movement
1767	1000084464_PD1	PD1	391	P2373	Adenoid	22	7.18418	7.18421	1	1	0	3.18415	23.9582	3.33486	0.132904	25.229	Low motion cells	Slight change in morphology
1768	1000084633_PD1	PD1	391	P2373	Adenoid	31	10.2631	10.2632	0	0	0	11.3318	40.7271	3.9683	0.278237	43.1172	Turning and moving in place	Change in morphology through movement
1769	1000084659_PD1	PD1	391	P2373	Adenoid	31	10.2631	10.2632	7	2.28571	0.439849	6.59897	43.46	4.23458	0.15184	43.2951	Turning and moving in place	Change in morphology through contact
1770	1000084886_PD1	PD1	391	P2373	Adenoid	31	10.2631	10.2632	0	0	0	5.5177	24.3701	2.37453	0.226413	31.3685	Low motion cells	Slight change in morphology
1771	1000084910_PD1	PD1	391	P2373	Adenoid	23	7.52628	7.52631	0	0	0	32.2876	69.851	9.28094	0.462236	30.253	Long Distance Movement	Change in morphology through movement
1772	1000085425_PD1	PD1	391	P2373	Adenoid	31	10.2631	10.2632	0	0	0	1.55486	16.8233	1.63919	0.092423	31.7946	Low motion cells	Slight change in morphology
1773	1000087364_PD1	PD1	391	P2373	Adenoid	19	6.15787	6.15789	0	0	0	20.2036	46.0829	7.48358	0.438418	38.6601	Turning and moving in place	Change in morphology through movement
1774	1000087580_PD1	PD1	391	P2373	Adenoid	30	9.92103	9.92105	5	3.4	0.821052	1.33699	18.6604	1.8809	0.0716481	72.2039	Low motion cells	Slight change in morphology
1775	1000087737_PD1	PD1	391	P2373	Adenoid	29	9.57892	9.57894	5	1.4	0.136842	5.13884	22.4135	2.33988	0.229275	40.4128	Low motion cells	Slight change in morphology
1776	1000087770_PD1	PD1	391	P2373	Adenoid	30	9.92103	9.92105	6	1.83333	0.285088	3.99679	34.0442	3.43152	0.1174	36.8024	Turning and moving in place	Change in morphology through contact
1777	1000087830_PD1	PD1	391	P2373	Adenoid	30	9.92103	9.92105	12	1.5	0.171053	7.5242	22.2424	2.24194	0.338282	42.1338	Turning and moving in place	Slight change in morphology
1778	1000088039_PD1	PD1	391	P2373	Adenoid	18	5.81578	5.81579	0	0	0	6.42588	22.7397	3.91	0.282584	26.4275	Turning and moving in place	Slight change in morphology
1779	1000088166_PD1	PD1	391	P2373	Adenoid	17	5.47367	5.47368	0	0	0	13.9673	35.2256	6.43547	0.39651	27.0519	Turning and moving in place	Change in morphology through movement
1780	1000088513_PD1	PD1	391	P2373	Adenoid	18	5.81578	5.81579	0	0	0	5.42747	15.4685	2.65974	0.350873	22.8777	Turning and moving in place	Slight change in morphology
1781	1000088888_PD1	PD1	391	P2373	Adenoid	30	9.92103	9.92105	0	0	0	3.88203	36.8155	3.71085	0.105445	29.879	Turning and moving in place	Slight change in morphology
1782	1000088891_PD1	PD1	391	P2373	Adenoid	30	9.92103	9.92105	4	4.25	1.11184	5.03883	24.4972	2.46922	0.20569	30.498	Turning and moving in place	Slight change in morphology
1783	1000089523_PD1	PD1	391	P2373	Adenoid	29	9.57892	9.57894	0	0	0	9.67922	66.9504	6.98935	0.144573	33.3617	Turning and moving in place	Change in morphology through movement
1784	1000089687_PD1	PD1	391	P2373	Adenoid	21	6.84207	6.8421	0	0	0	16.0811	36.5707	5.34497	0.439726	42.9238	Turning and moving in place	Change in morphology through movement
1785	1000089830_PD1	PD1	391	P2373	Adenoid	24	7.86838	7.86842	6	2	0.342105	6.80278	32.2704	4.10128	0.210805	33.5275	Turning and moving in place	Change in morphology through contact
1786	1000089841_PD1	PD1	391	P2373	Adenoid	29	9.57892	9.57894	4	1.25	0.0855263	10.0571	27.4118	2.86168	0.366889	48.0138	Turning and moving in place	Change in morphology through contact
1787	1000089959_PD1	PD1	391	P2373	Adenoid	16	5.13155	5.13158	2	1	0	3.39758	10.9564	2.13511	0.310099	25.9768	Low motion cells	Slight change in morphology
1788	1000090065_PD1	PD1	391	P2373	Adenoid	16	5.13155	5.13158	0	0	0	2.81013	7.88013	1.53562	0.356609	29.3584	Low motion cells	Slight change in morphology
1789	1000090510_PD1	PD1	391	P2373	Adenoid	29	9.57892	9.57894	1	2	0.342105	4.85544	20.9783	2.19005	0.23145	61.6711	Low motion cells	Slight change in morphology
1790	1000090680_PD1	PD1	391	P2373	Adenoid	29	9.57892	9.57894	4	0.75	0	16.053	53.3774	5.57238	0.300746	27.5275	Turning and moving in place	Change in morphology through contact
1791	1000091405_PD1	PD1	391	P2373	Adenoid	29	9.57892	9.57894	0	0	0	8.63036	33.188	3.4647	0.260044	32.6843	Turning and moving in place	Change in morphology through contact
1792	1000091474_PD1	PD1	391	P2373	Adenoid	29	9.57892	9.57894	5	1.2	0.068421	2.70573	41.0863	4.28925	0.0658547	39.3625	Turning and moving in place	Change in morphology through contact
1793	1000091893_PD1	PD1	391	P2373	Adenoid	29	9.57892	9.57894	0	0	0	3.25361	51.0173	5.32599	0.0637746	30.6107	Turning and moving in place	Change in morphology through contact
1794	1000092111_PD1	PD1	391	P2373	Adenoid	28	9.2368	9.23684	0	0	0	22.7456	48.1826	5.21637	0.47207	40.289	Long Distance Movement	Change in morphology through movement
1795	1000092452_PD1	PD1	391	P2373	Adenoid	28	9.23683	9.23684	3	2	0.342105	4.14267	48.8584	5.28952	0.0847893	38.5947	Turning and moving in place	Change in morphology through contact
1796	1000092585_PD1	PD1	391	P2373	Adenoid	28	9.23683	9.23684	0	0	0	11.4746	50.7161	5.49064	0.226251	43.6369	Turning and moving in place	Change in morphology through movement
1797	1000093039_PD1	PD1	391	P2373	Adenoid	19	6.15788	6.15789	2	3	0.68421	0.761389	41.3718	6.71851	0.0184036	36.8817	Turning and moving in place	Change in morphology through contact
1798	1000093248_PD1	PD1	391	P2373	Adenoid	21	6.8421	6.8421	0	0	0	8.52449	38.7118	5.65788	0.220204	44.3161	Turning and moving in place	Change in morphology through movement
1799	1000094321_PD1	PD1	391	P2373	Adenoid	28	9.23683	9.23684	7	1	0	6.22331	61.5582	6.66443	0.101096	34.4601	Turning and moving in place	Change in morphology through contact
1800	1000094737_PD1	PD1	391	P2373	Adenoid	24	7.86842	7.86842	0	0	0	6.6851	71.0625	9.03137	0.0940734	34.1407	Turning and moving in place	Change in morphology through contact
1801	1000095278_PD1	PD1	391	P2373	Adenoid	28	9.23683	9.23684	6	3.16667	0.741228	4.32094	12.7388	1.37913	0.339196	34.1193	Low motion cells	Slight change in morphology
1802	1000095599_PD1	PD1	391	P2373	Adenoid	19	6.15787	6.15789	0	0	0	3.14835	20.9892	3.40851	0.149999	32.8815	Low motion cells	Slight change in morphology
1803	1000095852_PD1	PD1	391	P2373	Adenoid	27	8.89472	8.89473	2	1	0	13.1045	59.2963	6.66646	0.221001	41.3386	Turning and moving in place	Change in morphology through contact
1804	1000096111_PD1	PD1	391	P2373	Adenoid	27	8.89472	8.89473	0	0	0	2.82208	50.441	5.67089	0.0559481	23.1228	Turning and moving in place	Change in morphology through contact
1805	1000096132_PD1	PD1	391	P2373	Adenoid	27	8.89472	8.89473	2	1	0	8.01552	39.0059	4.38529	0.205495	38.9012	Turning and moving in place	Change in morphology through contact
1806	1000097517_PD1	PD1	391	P2373	Adenoid	27	8.89472	8.89473	0	0	0	8.02102	37.2783	4.19107	0.215166	30.4857	Turning and moving in place	Change in morphology through movement
1807	1000098684_PD1	PD1	391	P2373	Adenoid	17	5.47367	5.47368	5	1.2	0.068421	7.18239	32.7701	5.98686	0.219175	49.1024	Turning and moving in place	Change in morphology through contact
1808	1000098737_PD1	PD1	391	P2373	Adenoid	20	6.49998	6.5	0	0	0	3.91178	9.39593	1.44553	0.416327	25.7622	Low motion cells	Slight change in morphology
1809	1000099055_PD1	PD1	391	P2373	Adenoid	26	8.55262	8.55263	2	7	2.05263	4.09518	11.9826	1.40105	0.34176	26.8431	Turning and moving in place	Slight change in morphology
1810	1000099718_PD1	PD1	391	P2373	Adenoid	26	8.55262	8.55263	1	1	0	10.8242	35.1329	4.10785	0.308092	47.4836	Turning and moving in place	Change in morphology through movement
1811	1000099733_PD1	PD1	391	P2373	Adenoid	20	6.49998	6.5	5	1.4	0.136842	15.7824	42.1288	6.48136	0.374623	33.3563	Turning and moving in place	Change in morphology through movement
1812	1000100357_PD1	PD1	391	P2373	Adenoid	26	8.55262	8.55263	0	0	0	3.07412	22.3044	2.60791	0.137826	28.4528	Low motion cells	Slight change in morphology
1813	1000100422_PD1	PD1	391	P2373	Adenoid	24	7.8684	7.86842	0	0	0	5.28104	38.3752	4.87713	0.137616	28.6839	Turning and moving in place	Change in morphology through contact
1814	1000100445_PD1	PD1	391	P2373	Adenoid	26	8.55262	8.55263	0	0	0	14.1174	59.6199	6.97096	0.236789	44.4275	Turning and moving in place	Change in morphology through movement
1815	1000101416_PD1	PD1	391	P2373	Adenoid	25	8.2105	8.21052	4	4	1.02632	8.27787	27.8083	3.38692	0.297676	27.9907	Turning and moving in place	Change in morphology through contact
1816	1000101941_PD1	PD1	391	P2373	Adenoid	25	8.2105	8.21052	0	0	0	18.7822	35.5699	4.33225	0.528035	25.2834	Long Distance Movement	Change in morphology through movement
1817	1000102327_PD1	PD1	391	P2373	Adenoid	23	7.52628	7.52631	4	1.25	0.0855263	9.2052	47.0308	6.24887	0.195727	56.32	Turning and moving in place	Change in morphology through contact
1818	1000104503_PD1	PD1	391	P2373	Adenoid	20	6.5	6.5	3	1.33333	0.114035	1.73083	30.601	4.70784	0.0565612	25.6889	Turning and moving in place	Slight change in morphology
1819	1000104922_PD1	PD1	391	P2373	Adenoid	21	6.8421	6.8421	4	1.25	0.0855263	6.0071	33.2721	4.86285	0.180545	37.4284	Turning and moving in place	Change in morphology through contact
1820	1000105185_PD1	PD1	391	P2373	Adenoid	18	5.81578	5.81579	1	1	0	16.4032	39.7886	6.84148	0.412259	42.23	Turning and moving in place	Change in morphology through movement
1821	1000105713_PD1	PD1	391	P2373	Adenoid	24	7.86842	7.86842	5	1.4	0.136842	15.8781	30.1521	3.83204	0.526602	37.1321	Turning and moving in place	Change in morphology through movement
1822	1000105715_PD1	PD1	391	P2373	Adenoid	24	7.86842	7.86842	2	2	0.342105	10.2881	33.7757	4.29257	0.3046	38.5007	Turning and moving in place	Change in morphology through contact
1823	1000106447_PD1	PD1	391	P2373	Adenoid	24	7.86842	7.86842	7	2.28571	0.439849	1.5777	17.3344	2.20304	0.0910153	31.8472	Low motion cells	Slight change in morphology
1824	1000106910_PD1	PD1	391	P2373	Adenoid	24	7.86842	7.86842	0	0	0	1.52159	10.697	1.35948	0.142245	28.2065	Low motion cells	Slight change in morphology
1825	1000106965_PD1	PD1	391	P2373	Adenoid	24	7.86842	7.86842	0	0	0	4.42008	23.5249	2.98979	0.18789	27.7375	Low motion cells	Slight change in morphology
1826	1000107045_PD1	PD1	391	P2373	Adenoid	24	7.86842	7.86842	0	0	0	2.23817	12.6619	1.60921	0.176764	24	Low motion cells	Slight change in morphology
1827	1000107895_PD1	PD1	391	P2373	Adenoid	23	7.5263	7.52631	0	0	0	0.861443	35.6288	4.73391	0.0241783	32.7158	Low motion cells	Change in morphology through contact
1828	1000108642_PD1	PD1	391	P2373	Adenoid	23	7.5263	7.52631	9	1.11111	0.0380117	4.88763	21.2803	2.82747	0.229678	27.0656	Turning and moving in place	Change in morphology through contact
1829	1000109104_PD1	PD1	391	P2373	Adenoid	23	7.5263	7.52631	0	0	0	10.7662	36.6819	4.87383	0.293503	26.5284	Turning and moving in place	Change in morphology through movement
1830	1000109872_PD1	PD1	391	P2373	Adenoid	19	6.15788	6.15789	0	0	0	1.6306	10.5463	1.71265	0.154614	24.3059	Low motion cells	Slight change in morphology
1831	1000110463_PD1	PD1	391	P2373	Adenoid	22	7.1842	7.18421	2	1	0	5.17924	44.0238	6.12787	0.117646	35.5251	Turning and moving in place	Change in morphology through contact
1832	1000110476_PD1	PD1	391	P2373	Adenoid	19	6.15788	6.15789	4	1.5	0.171053	7.18705	17.2051	2.794	0.417727	35.3344	Low motion cells	Slight change in morphology
1833	1000110530_PD1	PD1	391	P2373	Adenoid	22	7.1842	7.18421	0	0	0	0.667329	5.42613	0.755287	0.122984	26.3661	Low motion cells	Slight change in morphology
1834	1000110615_PD1	PD1	391	P2373	Adenoid	22	7.1842	7.18421	8	1.25	0.0855263	9.17427	28.1274	3.91518	0.326168	38.933	Turning and moving in place	Change in morphology through contact
1835	1000110663_PD1	PD1	391	P2373	Adenoid	21	6.84208	6.8421	0	0	0	7.54161	27.8009	4.06323	0.271272	34.9558	Turning and moving in place	Change in morphology through movement
1836	1000110836_PD1	PD1	391	P2373	Adenoid	21	6.84208	6.8421	4	1.25	0.0855263	11.9537	48.6148	7.10527	0.245887	45.4661	Turning and moving in place	Change in morphology through contact
1837	1000110853_PD1	PD1	391	P2373	Adenoid	22	7.1842	7.18421	2	1.5	0.171053	2.83029	16.04	2.23268	0.176452	39.121	Low motion cells	Slight change in morphology
1838	1000111367_PD1	PD1	391	P2373	Adenoid	22	7.1842	7.18421	0	0	0	0.374613	14.5437	2.0244	0.0257578	23.5695	Low motion cells	Slight change in morphology
1839	1000111457_PD1	PD1	391	P2373	Adenoid	22	7.1842	7.18421	6	2.83333	0.627193	0.69917	21.3017	2.96508	0.0328223	59.9265	Low motion cells	Slight change in morphology
1840	1000111571_PD1	PD1	391	P2373	Adenoid	22	7.1842	7.18421	0	0	0	5.42825	21.1721	2.94703	0.256388	35.2023	Turning and moving in place	Change in morphology through contact
1841	1000113317_PD1	PD1	391	P2373	Adenoid	21	6.8421	6.8421	1	3	0.68421	6.59927	42.1927	6.16663	0.156408	32.787	Turning and moving in place	Change in morphology through contact
1842	1000113332_PD1	PD1	391	P2373	Adenoid	21	6.8421	6.8421	0	0	0	12.3302	45.0307	6.58141	0.273817	49.5066	Turning and moving in place	Change in morphology through movement
1843	1000113776_PD1	PD1	391	P2373	Adenoid	21	6.8421	6.8421	1	1	0	4.98905	18.9125	2.76413	0.263797	29.1719	Low motion cells	Slight change in morphology
1844	1000114194_PD1	PD1	391	P2373	Adenoid	20	6.49998	6.5	0	0	0	11.8808	42.5121	6.54034	0.279469	32.2403	Turning and moving in place	Change in morphology through movement
1845	1000114350_PD1	PD1	391	P2373	Adenoid	16	5.13157	5.13158	4	3	0.68421	1.79606	5.09281	0.992447	0.352666	36.6356	Low motion cells	Slight change in morphology
1846	1000114459_PD1	PD1	391	P2373	Adenoid	20	6.49998	6.5	0	0	0	2.07358	23.8212	3.66481	0.0870477	33.7401	Low motion cells	Slight change in morphology
1847	1000114583_PD1	PD1	391	P2373	Adenoid	21	6.8421	6.8421	1	3	0.68421	4.45403	38.5836	5.63915	0.115438	42.8764	Turning and moving in place	Change in morphology through contact
1848	1000115778_PD1	PD1	391	P2373	Adenoid	21	6.8421	6.8421	0	0	0	3.17807	24.0301	3.5121	0.132253	35.6988	Low motion cells	Slight change in morphology
1849	1000116652_PD1	PD1	391	P2373	Adenoid	17	5.47367	5.47368	2	3	0.68421	9.12067	18.6672	3.41037	0.488593	43.4536	Turning and moving in place	Change in morphology through contact
1850	1000116923_PD1	PD1	391	P2373	Adenoid	16	5.13157	5.13158	1	1	0	18.0042	63.7138	12.4161	0.282579	35.4422	Turning and moving in place	Change in morphology through contact
1851	1000117264_PD1	PD1	391	P2373	Adenoid	20	6.49998	6.5	1	1	0	4.8258	14.3258	2.20398	0.336861	54.9858	Low motion cells	Slight change in morphology
1852	1000117714_PD1	PD1	391	P2373	Adenoid	20	6.49998	6.5	0	0	0	14.4383	36.3742	5.59605	0.396937	27.8559	Turning and moving in place	Change in morphology through movement
1853	1000118256_PD1	PD1	391	P2373	Adenoid	19	6.15787	6.15789	1	1	0	1.70157	6.66039	1.08161	0.255476	25.6505	Low motion cells	Slight change in morphology
1854	1000118550_PD1	PD1	391	P2373	Adenoid	20	6.49998	6.5	0	0	0	12.6236	26.8298	4.12768	0.470506	40.9943	Turning and moving in place	Change in morphology through movement
1855	1000118701_PD1	PD1	391	P2373	Adenoid	20	6.49998	6.5	0	0	0	3.40817	28.9878	4.45967	0.117573	27.8901	Turning and moving in place	Slight change in morphology
1856	1000119401_PD1	PD1	391	P2373	Adenoid	19	6.15788	6.15789	4	0.75	0	7.58099	49.9876	8.11765	0.151658	32.5564	Turning and moving in place	Change in morphology through contact
1857	1000119677_PD1	PD1	391	P2373	Adenoid	19	6.15788	6.15789	0	0	0	2.06477	38.164	6.19759	0.0541024	30.5367	Turning and moving in place	Slight change in morphology
1858	1000119715_PD1	PD1	391	P2373	Adenoid	19	6.15788	6.15789	4	2.75	0.598684	1.04038	20.2069	3.28147	0.0514862	44.151	Low motion cells	Slight change in morphology
1859	1000119766_PD1	PD1	391	P2373	Adenoid	19	6.15788	6.15789	0	0	0	5.49218	29.7781	4.83576	0.184437	29.4025	Turning and moving in place	Change in morphology through contact
1860	1000120235_PD1	PD1	391	P2373	Adenoid	19	6.15788	6.15789	1	2	0.342105	15.0432	31.5418	5.12218	0.476929	31.9117	Turning and moving in place	Change in morphology through movement
1861	1000120430_PD1	PD1	391	P2373	Adenoid	19	6.15788	6.15789	2	2	0.342105	5.03518	10.9783	1.78281	0.458648	38.7852	Low motion cells	Slight change in morphology
1862	1000122235_PD1	PD1	391	P2373	Adenoid	18	5.81578	5.81579	1	1	0	15.2273	26.9452	4.63311	0.565122	28.6292	Turning and moving in place	Change in morphology through movement
1863	1000122645_PD1	PD1	391	P2373	Adenoid	18	5.81578	5.81579	1	1	0	6.48519	21.3075	3.66373	0.304362	47.9582	Turning and moving in place	Change in morphology through contact
1864	1000123350_PD1	PD1	391	P2373	Adenoid	18	5.81578	5.81579	7	1.28571	0.0977443	3.98685	17.0707	2.93524	0.233549	61.1135	Low motion cells	Change in morphology through contact
1865	1000123909_PD1	PD1	391	P2373	Adenoid	18	5.81578	5.81579	5	1.2	0.068421	24.9792	42.1601	7.24925	0.592484	24.794	Long Distance Movement	Change in morphology through movement
1866	1000124165_PD1	PD1	391	P2373	Adenoid	16	5.13157	5.13158	3	1	0	6.68764	20.5212	3.99902	0.325889	33.6143	Turning and moving in place	Change in morphology through contact
1867	1000124632_PD1	PD1	391	P2373	Adenoid	18	5.81578	5.81579	1	2	0.342105	5.88069	35.8195	6.15902	0.164176	24.2549	Turning and moving in place	Change in morphology through contact
1868	1000125147_PD1	PD1	391	P2373	Adenoid	17	5.47367	5.47368	2	1	0	7.32842	40.9646	7.48393	0.178896	46.31	Turning and moving in place	Change in morphology through contact
1869	1000125725_PD1	PD1	391	P2373	Adenoid	17	5.47367	5.47368	1	1	0	1.89136	13.93	2.54491	0.135776	40.6691	Low motion cells	Slight change in morphology
1870	1000125731_PD1	PD1	391	P2373	Adenoid	16	5.13155	5.13158	0	0	0	15.4486	40.2188	7.83756	0.384113	49.5555	Long Distance Movement	Change in morphology through movement
1871	1000125797_PD1	PD1	391	P2373	Adenoid	17	5.47367	5.47368	0	0	0	5.75237	34.7502	6.34861	0.165535	27.4308	Turning and moving in place	Change in morphology through movement
1872	1000126137_PD1	PD1	391	P2373	Adenoid	16	5.13155	5.13158	0	0	0	6.05195	27.2793	5.316	0.221851	32.8935	Turning and moving in place	Change in morphology through contact
1873	1000126378_PD1	PD1	391	P2373	Adenoid	16	5.13155	5.13158	1	2	0.342105	1.7626	9.59011	1.86885	0.183793	44.6516	Low motion cells	Slight change in morphology
1874	1000126435_PD1	PD1	391	P2373	Adenoid	17	5.47367	5.47368	0	0	0	8.10712	27.734	5.06681	0.292317	29.5179	Turning and moving in place	Change in morphology through contact
1875	1000126546_PD1	PD1	391	P2373	Adenoid	17	5.47367	5.47368	2	1	0	7.9008	18.6187	3.40151	0.424347	40.093	Turning and moving in place	Change in morphology through contact
1876	1000126945_PD1	PD1	391	P2373	Adenoid	16	5.13155	5.13158	1	3	0.68421	2.10581	25.6387	4.99628	0.082134	37.8866	Low motion cells	Slight change in morphology
1877	1000127396_PD1	PD1	391	P2373	Adenoid	17	5.47367	5.47368	3	1.33333	0.114035	11.2928	49.9891	9.13265	0.225905	45.7268	Turning and moving in place	Change in morphology through contact
1878	1000128261_PD1	PD1	391	P2373	Adenoid	16	5.13157	5.13158	0	0	0	9.37617	17.6962	3.4485	0.52984	28.7508	Turning and moving in place	Slight change in morphology
1879	1000128325_PD1	PD1	391	P2373	Adenoid	16	5.13157	5.13158	2	1	0	12.1062	26.378	5.14035	0.458951	48.7593	Turning and moving in place	Change in morphology through movement
1880	1000128571_PD1	PD1	391	P2373	Adenoid	16	5.13157	5.13158	1	1	0	7.96313	31.0163	6.04421	0.256741	23.6275	Turning and moving in place	Change in morphology through contact
1881	1000128576_PD1	PD1	391	P2373	Adenoid	16	5.13157	5.13158	3	1.33333	0.114035	9.08914	31.4773	6.13406	0.288752	36.949	Turning and moving in place	Change in morphology through contact
1882	1000128881_PD1	PD1	391	P2373	Adenoid	16	5.13157	5.13158	3	1.33333	0.114035	7.79074	19.6507	3.82937	0.396461	50.6787	Turning and moving in place	Change in morphology through contact
1883	1000129143_PD1	PD1	391	P2373	Adenoid	16	5.13157	5.13158	2	5.5	1.53947	5.32322	14.0485	2.73765	0.378919	33.9176	Low motion cells	Slight change in morphology
1884	1000129244_PD1	PD1	391	P2373	Adenoid	16	5.13157	5.13158	2	1	0	0.936403	8.08015	1.5746	0.115889	56.6288	Low motion cells	Slight change in morphology
1885	1000129248_PD1	PD1	391	P2373	Adenoid	16	5.13157	5.13158	4	1.75	0.256579	3.30194	27.497	5.35839	0.120084	30.2616	Turning and moving in place	Change in morphology through contact
1886	1000129657_PD1	PD1	391	P2373	Adenoid	16	5.13157	5.13158	2	1.5	0.171053	11.8526	29.3169	5.71304	0.404295	58.0679	Turning and moving in place	Change in morphology through contact
1887	1000130054_PD1	PD1	391	P2373	Adenoid	16	5.13157	5.13158	0	0	0	3.81395	18.7204	3.64808	0.203733	29.4969	Turning and moving in place	Slight change in morphology
1888	1000130258_PD1	PD1	391	P2373	Adenoid	16	5.13157	5.13158	0	0	0	7.94766	32.5003	6.3334	0.244541	29.8184	Turning and moving in place	Change in morphology through contact
1889	1000130425_PD1	PD1	391	P2373	Adenoid	16	5.13157	5.13158	0	0	0	12.78	23.9257	4.66245	0.534154	31.6407	Turning and moving in place	Change in morphology through movement
1890	1000130644_PD1	PD1	391	P2373	Adenoid	16	5.13157	5.13158	0	0	0	1.09488	4.57356	0.89126	0.239393	27.1642	Low motion cells	Slight change in morphology
1891	1000000013_CD20	CD20	391	P2374	Adenoid	20	6.4139	6.41386	0	0	0	29.5318	41.649	6.49355	0.709064	60.1178	Long Distance Movement	Change in morphology through movement
1892	1000000043_CD20	CD20	391	P2374	Adenoid	60	19.9167	19.9167	0	0	0	22.8596	51.1652	2.56895	0.44678	62.3456	Long Distance Movement	Change in morphology through movement
1893	1000000060_CD20	CD20	391	P2374	Adenoid	32	10.4648	10.4647	0	0	0	16.7888	38.1085	3.64161	0.440552	29.5661	Long Distance Movement	Change in morphology through movement
1894	1000000061_CD20	CD20	391	P2374	Adenoid	50	16.541	16.541	2	1	0	22.7591	37.869	2.2894	0.600996	37.7902	Long Distance Movement	Change in morphology through movement
1895	1000000062_CD20	CD20	391	P2374	Adenoid	23	7.42662	7.42657	2	1	0	8.72528	30.3248	4.08326	0.287728	33.3333	Turning and moving in place	Change in morphology through contact
1896	1000000111_CD20	CD20	391	P2374	Adenoid	30	9.78962	9.78958	2	1.5	0.168786	12.1966	41.3444	4.2233	0.294999	45.8818	Turning and moving in place	Change in morphology through contact
1897	1000000112_CD20	CD20	391	P2374	Adenoid	24	7.76418	7.76415	3	1	0	10.0286	14.7644	1.9016	0.67924	45.7202	Turning and moving in place	Change in morphology through movement
1898	1000000115_CD20	CD20	391	P2374	Adenoid	60	19.9167	19.9167	0	0	0	21.7769	37.2796	1.87177	0.58415	60.2961	Long Distance Movement	Change in morphology through movement
1899	1000000121_CD20	CD20	391	P2374	Adenoid	38	12.4902	12.4901	4	1	0	16.8076	44.2846	3.54555	0.379536	38.371	Long Distance Movement	Change in morphology through movement
1900	1000000122_CD20	CD20	391	P2374	Adenoid	60	19.9167	19.9167	5	2.2	0.405086	25.3063	59.3678	2.9808	0.426263	76.4894	Long Distance Movement	Change in morphology through movement
1901	1000000123_CD20	CD20	391	P2374	Adenoid	46	15.1907	15.1907	0	0	0	11.9517	58.9292	3.87928	0.202814	35.0085	Turning and moving in place	Change in morphology through movement
1902	1000000127_CD20	CD20	391	P2374	Adenoid	16	5.06362	5.06357	0	0	0	2.52859	18.754	3.70367	0.13483	53.7895	Low motion cells	Slight change in morphology
1903	1000000128_CD20	CD20	391	P2374	Adenoid	19	6.07633	6.07629	1	1	0	12.86	15.634	2.57294	0.822568	40.5496	Turning and moving in place	Change in morphology through movement
1904	1000000129_CD20	CD20	391	P2374	Adenoid	28	9.11447	9.11443	0	0	0	13.0664	32.8207	3.60095	0.398114	55.8321	Turning and moving in place	Change in morphology through movement
1905	1000000132_CD20	CD20	391	P2374	Adenoid	60	19.9167	19.9167	0	0	0	17.0417	74.9312	3.76222	0.227431	42.6723	Turning and moving in place	Change in morphology through movement
1906	1000000134_CD20	CD20	391	P2374	Adenoid	16	5.06362	5.06357	3	1	0	7.02534	10.1164	1.99785	0.694453	42.9094	Turning and moving in place	Slight change in morphology
1907	1000000137_CD20	CD20	391	P2374	Adenoid	30	9.78962	9.78958	0	0	0	12.5226	18.301	1.86943	0.684262	29.8532	Turning and moving in place	Change in morphology through movement
1908	1000000138_CD20	CD20	391	P2374	Adenoid	60	19.9167	19.9167	0	0	0	19.2641	64.0657	3.21668	0.300693	30.3383	Long Distance Movement	Change in morphology through movement
1909	1000000154_CD20	CD20	391	P2374	Adenoid	24	7.76418	7.76415	0	0	0	20.0972	30.4966	3.92786	0.658996	43.6855	Long Distance Movement	Change in morphology through movement
1910	1000000199_CD20	CD20	391	P2374	Adenoid	41	13.5029	13.5029	2	3.5	0.843929	14.8749	58.5492	4.33605	0.254059	47.0149	Turning and moving in place	Change in morphology through contact
1911	1000000213_CD20	CD20	391	P2374	Adenoid	34	11.1399	11.1399	0	0	0	10.0577	40.5198	3.63736	0.248218	39.8988	Turning and moving in place	Change in morphology through movement
1912	1000000214_CD20	CD20	391	P2374	Adenoid	20	6.4139	6.41386	0	0	0	20.9943	35.9595	5.60649	0.583831	33.8275	Long Distance Movement	Change in morphology through movement
1913	1000000215_CD20	CD20	391	P2374	Adenoid	16	5.06362	5.06357	0	0	0	7.99486	21.7342	4.29223	0.367847	53.0104	Turning and moving in place	Change in morphology through contact
1914	1000000221_CD20	CD20	391	P2374	Adenoid	29	9.45203	9.452	0	0	0	16.5413	25.1084	2.6564	0.658795	38.46	Long Distance Movement	Change in morphology through movement
1915	1000000225_CD20	CD20	391	P2374	Adenoid	36	11.815	11.815	0	0	0	18.8043	32.5745	2.75704	0.577271	32.3157	Long Distance Movement	Change in morphology through movement
1916	1000000238_CD20	CD20	391	P2374	Adenoid	31	10.1272	10.1271	4	1.25	0.0843929	12.43	48.3012	4.76947	0.257344	54.4193	Turning and moving in place	Change in morphology through contact
1917	1000000239_CD20	CD20	391	P2374	Adenoid	38	12.4902	12.4901	0	0	0	23.5843	50.43	4.03757	0.467665	36.5165	Long Distance Movement	Change in morphology through movement
1918	1000000241_CD20	CD20	391	P2374	Adenoid	27	8.7769	8.77686	2	1.5	0.168786	6.29522	29.4702	3.3577	0.213613	51.7138	Turning and moving in place	Change in morphology through contact
1919	1000000256_CD20	CD20	391	P2374	Adenoid	40	13.1653	13.1653	0	0	0	14.3782	34.9718	2.65636	0.411136	32.5312	Long Distance Movement	Change in morphology through movement
1920	1000000264_CD20	CD20	391	P2374	Adenoid	20	6.4139	6.41386	5	1.2	0.0675143	4.39203	6.47055	1.00883	0.678772	48.1623	Low motion cells	Slight change in morphology
1921	1000000289_CD20	CD20	391	P2374	Adenoid	57	18.904	18.904	0	0	0	20.9193	54.3595	2.87555	0.384832	33.9578	Long Distance Movement	Change in morphology through movement
1922	1000000293_CD20	CD20	391	P2374	Adenoid	60	19.9167	19.9167	0	0	0	20.4738	29.4548	1.47889	0.695093	36.501	Long Distance Movement	Change in morphology through contact
1923	1000000309_CD20	CD20	391	P2374	Adenoid	30	9.78962	9.78958	0	0	0	10.4779	27.8918	2.84912	0.375661	40.4039	Turning and moving in place	Change in morphology through movement
1924	1000000319_CD20	CD20	391	P2374	Adenoid	20	6.4139	6.41386	0	0	0	11.7223	24.0711	3.75296	0.486985	36.2746	Turning and moving in place	Change in morphology through movement
1925	1000000330_CD20	CD20	391	P2374	Adenoid	55	18.2289	18.2289	0	0	0	16.9217	82.1991	4.50927	0.205863	47.8397	Turning and moving in place	Change in morphology through movement
1926	1000000333_CD20	CD20	391	P2374	Adenoid	20	6.4139	6.41386	0	0	0	10.1566	13.2297	2.06267	0.767708	26.4912	Turning and moving in place	Change in morphology through movement
1927	1000000338_CD20	CD20	391	P2374	Adenoid	37	12.1526	12.1526	0	0	0	18.0498	40.8471	3.36118	0.441887	24.293	Long Distance Movement	Change in morphology through movement
1928	1000000339_CD20	CD20	391	P2374	Adenoid	58	19.2416	19.2416	1	2	0.337572	16.4928	75.5033	3.92397	0.218438	54.7231	Turning and moving in place	Change in morphology through contact
1929	1000000343_CD20	CD20	391	P2374	Adenoid	20	6.4139	6.41386	0	0	0	7.27293	26.0306	4.05847	0.279399	50.5983	Turning and moving in place	Change in morphology through contact
1930	1000000345_CD20	CD20	391	P2374	Adenoid	42	13.8405	13.8404	0	0	0	12.1302	39.9006	2.8829	0.304011	28.7303	Turning and moving in place	Slight change in morphology
1931	1000000353_CD20	CD20	391	P2374	Adenoid	45	14.8532	14.8531	0	0	0	14.0613	30.3493	2.04329	0.463314	30.4456	Long Distance Movement	Change in morphology through movement
1932	1000000402_CD20	CD20	391	P2374	Adenoid	55	18.2289	18.2289	2	1	0	15.2062	80.285	4.40428	0.189402	35.9314	Turning and moving in place	Change in morphology through movement
1933	1000000422_CD20	CD20	391	P2374	Adenoid	46	15.1907	15.1907	3	1.33333	0.112524	17.8435	63.3238	4.16858	0.281782	33.6042	Long Distance Movement	Change in morphology through movement
1934	1000000424_CD20	CD20	391	P2374	Adenoid	32	10.4648	10.4647	2	1	0	9.26316	37.8943	3.62114	0.244447	36.1977	Turning and moving in place	Change in morphology through movement
1935	1000000432_CD20	CD20	391	P2374	Adenoid	58	19.2416	19.2416	0	0	0	14.5643	63.9227	3.32211	0.227843	48.9803	Long Distance Movement	Change in morphology through movement
1936	1000000434_CD20	CD20	391	P2374	Adenoid	27	8.7769	8.77686	1	1	0	10.2663	30.4652	3.47106	0.336986	29.0364	Turning and moving in place	Change in morphology through movement
1937	1000000451_CD20	CD20	391	P2374	Adenoid	18	5.73877	5.73872	2	2.5	0.506357	1.34285	18.6275	3.2459	0.0720899	35.5798	Low motion cells	Slight change in morphology
1938	1000000479_CD20	CD20	391	P2374	Adenoid	60	19.9167	19.9167	0	0	0	16.5268	33.2606	1.66998	0.496889	63.5902	Long Distance Movement	Change in morphology through movement
1939	1000000485_CD20	CD20	391	P2374	Adenoid	17	5.40118	5.40115	0	0	0	7.33827	12.6838	2.34833	0.578557	27.4416	Turning and moving in place	Slight change in morphology
1940	1000000487_CD20	CD20	391	P2374	Adenoid	60	19.9167	19.9167	6	1	0	13.9734	70.7097	3.55026	0.197616	37.1851	Turning and moving in place	Change in morphology through contact
1941	1000000491_CD20	CD20	391	P2374	Adenoid	34	11.1399	11.1399	0	0	0	12.806	44.443	3.98954	0.288145	25.2875	Turning and moving in place	Change in morphology through movement
1942	1000000496_CD20	CD20	391	P2374	Adenoid	60	19.9167	19.9167	1	1	0	8.44533	63.2753	3.17699	0.13347	48.3389	Turning and moving in place	Change in morphology through contact
1943	1000000502_CD20	CD20	391	P2374	Adenoid	24	7.76418	7.76415	6	1	0	8.50343	21.1743	2.72718	0.401591	40.8808	Turning and moving in place	Change in morphology through contact
1944	1000000512_CD20	CD20	391	P2374	Adenoid	50	16.541	16.541	0	0	0	7.20054	64.7009	3.91154	0.11129	48.1093	Turning and moving in place	Slight change in morphology
1945	1000000517_CD20	CD20	391	P2374	Adenoid	26	8.43932	8.43929	0	0	0	12.432	25.5347	3.02568	0.486865	65.339	Turning and moving in place	Change in morphology through movement
1946	1000000528_CD20	CD20	391	P2374	Adenoid	40	13.1653	13.1653	1	1	0	4.68722	36.1935	2.74915	0.129505	39.1962	Low motion cells	Slight change in morphology
1947	1000000529_CD20	CD20	391	P2374	Adenoid	17	5.40118	5.40115	0	0	0	3.92036	14.2285	2.63433	0.275528	40.1923	Low motion cells	Slight change in morphology
1948	1000000531_CD20	CD20	391	P2374	Adenoid	36	11.815	11.815	0	0	0	14.8705	35.1109	2.97171	0.42353	39.0356	Long Distance Movement	Change in morphology through movement
1949	1000000534_CD20	CD20	391	P2374	Adenoid	58	19.2416	19.2416	2	2	0.337572	23.2485	50.7871	2.63945	0.457764	63.3204	Long Distance Movement	Change in morphology through movement
1950	1000000535_CD20	CD20	391	P2374	Adenoid	60	19.9167	19.9167	0	0	0	27.4637	77.1278	3.87251	0.356081	43.155	Long Distance Movement	Change in morphology through movement
1951	1000000539_CD20	CD20	391	P2374	Adenoid	42	13.8405	13.8404	2	1	0	18.5701	49.7902	3.59744	0.372967	36.5202	Long Distance Movement	Change in morphology through movement
1952	1000000540_CD20	CD20	391	P2374	Adenoid	29	9.45203	9.452	0	0	0	9.706	19.4538	2.05816	0.498926	48.8002	Turning and moving in place	Change in morphology through movement
1953	1000000542_CD20	CD20	391	P2374	Adenoid	27	8.7769	8.77686	0	0	0	6.15887	26.1115	2.97503	0.235868	32.4188	Turning and moving in place	Slight change in morphology
1954	1000000544_CD20	CD20	391	P2374	Adenoid	22	7.08905	7.089	0	0	0	6.41617	10.212	1.44053	0.628299	34.564	Low motion cells	Slight change in morphology
1955	1000000550_CD20	CD20	391	P2374	Adenoid	29	9.45203	9.452	0	0	0	21.4815	27.5844	2.91836	0.778754	34.3695	Long Distance Movement	Change in morphology through movement
1956	1000000559_CD20	CD20	391	P2374	Adenoid	60	19.9167	19.9167	3	4.33333	1.12524	11.1613	49.7702	2.49891	0.224257	38.6859	Turning and moving in place	Change in morphology through contact
1957	1000000561_CD20	CD20	391	P2374	Adenoid	37	12.1526	12.1526	0	0	0	11.3858	16.5144	1.35892	0.689448	27.9829	Turning and moving in place	Slight change in morphology
1958	1000000566_CD20	CD20	391	P2374	Adenoid	42	13.8405	13.8404	0	0	0	7.70039	24.0448	1.73729	0.320251	31.0227	Turning and moving in place	Slight change in morphology
1959	1000000581_CD20	CD20	391	P2374	Adenoid	32	10.4648	10.4647	0	0	0	10.7924	23.1601	2.21316	0.465989	20.524	Long Distance Movement	Slight change in morphology
1960	1000000584_CD20	CD20	391	P2374	Adenoid	35	11.4775	11.4774	2	1	0	13.0343	31.5124	2.74559	0.413626	26.3543	Turning and moving in place	Change in morphology through movement
1961	1000000600_CD20	CD20	391	P2374	Adenoid	17	5.40118	5.40115	0	0	0	6.767	24.2648	4.49251	0.278881	30.9808	Turning and moving in place	Slight change in morphology
1962	1000000602_CD20	CD20	391	P2374	Adenoid	24	7.76418	7.76415	1	4	1.01271	6.11623	17.0595	2.1972	0.358525	31.3645	Low motion cells	Slight change in morphology
1963	1000000603_CD20	CD20	391	P2374	Adenoid	19	6.07633	6.07629	1	2	0.337572	5.81047	16.1527	2.6583	0.359721	65.2558	Low motion cells	Slight change in morphology
1964	1000000609_CD20	CD20	391	P2374	Adenoid	42	13.8405	13.8404	4	4.75	1.26589	6.43295	20.1636	1.45686	0.319037	33.0212	Low motion cells	Slight change in morphology
1965	1000000621_CD20	CD20	391	P2374	Adenoid	33	10.8023	10.8023	0	0	0	7.72323	52.3305	4.84437	0.147586	35.8255	Turning and moving in place	Change in morphology through movement
1966	1000000629_CD20	CD20	391	P2374	Adenoid	60	19.9167	19.9167	0	0	0	10.2647	28.3687	1.42436	0.361832	37.3781	Long Distance Movement	Change in morphology through contact
1967	1000000630_CD20	CD20	391	P2374	Adenoid	18	5.73877	5.73872	4	1	0	6.15586	10.8394	1.8888	0.567916	44.4707	Low motion cells	Slight change in morphology
1968	1000000639_CD20	CD20	391	P2374	Adenoid	59	19.5792	19.5792	2	1	0	13.5149	51.5143	2.63108	0.262352	44.2486	Turning and moving in place	Change in morphology through contact
1969	1000000690_CD20	CD20	391	P2374	Adenoid	60	19.9167	19.9167	1	1	0	13.7343	61.6751	3.09665	0.222688	29.3704	Long Distance Movement	Change in morphology through contact
1970	1000000692_CD20	CD20	391	P2374	Adenoid	30	9.78962	9.78958	2	3.5	0.843929	8.85359	20.3387	2.07757	0.435309	31.6877	Low motion cells	Change in morphology through contact
1971	1000000693_CD20	CD20	391	P2374	Adenoid	16	5.06362	5.06357	0	0	0	5.48596	14.761	2.91511	0.371652	31.2575	Turning and moving in place	Change in morphology through contact
1972	1000000695_CD20	CD20	391	P2374	Adenoid	35	11.4775	11.4774	2	1	0	10.8632	25.4451	2.21696	0.426929	25.5101	Turning and moving in place	Slight change in morphology
1973	1000000710_CD20	CD20	391	P2374	Adenoid	16	5.06362	5.06357	0	0	0	9.53717	13.7484	2.71513	0.693694	31.7575	Turning and moving in place	Slight change in morphology
1974	1000000713_CD20	CD20	391	P2374	Adenoid	20	6.4139	6.41386	1	2	0.337572	10.3292	14.1076	2.19953	0.732175	26.3437	Turning and moving in place	Slight change in morphology
1975	1000000721_CD20	CD20	391	P2374	Adenoid	60	19.9167	19.9167	0	0	0	13.9218	50.6267	2.54192	0.274989	31.7258	Turning and moving in place	Slight change in morphology
1976	1000000742_CD20	CD20	391	P2374	Adenoid	60	19.9167	19.9167	0	0	0	19.0834	92.5497	4.64683	0.206196	48.0112	Long Distance Movement	Change in morphology through movement
1977	1000000749_CD20	CD20	391	P2374	Adenoid	35	11.4775	11.4774	0	0	0	14.0853	48.1585	4.19592	0.292477	45.2874	Long Distance Movement	Change in morphology through movement
1978	1000000754_CD20	CD20	391	P2374	Adenoid	18	5.73877	5.73872	0	0	0	11.9936	34.7872	6.0618	0.34477	53.7576	Turning and moving in place	Change in morphology through movement
1979	1000000757_CD20	CD20	391	P2374	Adenoid	48	15.8659	15.8659	0	0	0	30.9807	46.8434	2.95246	0.661366	29.7566	Long Distance Movement	Change in morphology through movement
1980	1000000758_CD20	CD20	391	P2374	Adenoid	46	15.1907	15.1907	0	0	0	16.9068	52.4938	3.45565	0.322071	40.8425	Long Distance Movement	Change in morphology through movement
1981	1000000763_CD20	CD20	391	P2374	Adenoid	41	13.5029	13.5029	1	1	0	29.4224	52.0183	3.85239	0.565617	43.3738	Long Distance Movement	Change in morphology through movement
1982	1000000765_CD20	CD20	391	P2374	Adenoid	48	15.8659	15.8659	1	1	0	15.3131	29.1706	1.83857	0.52495	41.2409	Long Distance Movement	Change in morphology through movement
1983	1000000768_CD20	CD20	391	P2374	Adenoid	60	19.9167	19.9167	0	0	0	28.2475	36.873	1.85136	0.766074	50.0028	Long Distance Movement	Change in morphology through movement
1984	1000000788_CD20	CD20	391	P2374	Adenoid	60	19.9167	19.9167	0	0	0	16.7231	34.2912	1.72173	0.487679	54.0159	Long Distance Movement	Change in morphology through contact
1985	1000000797_CD20	CD20	391	P2374	Adenoid	16	5.06362	5.06357	0	0	0	11.4459	17.3236	3.42118	0.660711	17.2043	Turning and moving in place	Change in morphology through movement
1986	1000000807_CD20	CD20	391	P2374	Adenoid	58	19.2416	19.2416	1	1	0	20.1568	42.8085	2.22479	0.47086	39.3767	Long Distance Movement	Change in morphology through movement
1987	1000000824_CD20	CD20	391	P2374	Adenoid	27	8.7769	8.77686	0	0	0	11.5043	41.2353	4.69816	0.278991	34.7358	Turning and moving in place	Change in morphology through movement
1988	1000000847_CD20	CD20	391	P2374	Adenoid	60	19.9167	19.9167	5	2.2	0.405086	13.0536	57.0037	2.8621	0.228996	33.5225	Turning and moving in place	Slight change in morphology
1989	1000000849_CD20	CD20	391	P2374	Adenoid	40	13.1653	13.1653	0	0	0	16.7426	20.7613	1.57697	0.806434	24.3111	Long Distance Movement	Slight change in morphology
1990	1000000850_CD20	CD20	391	P2374	Adenoid	31	10.1272	10.1271	4	1.25	0.0843929	5.81376	26.7898	2.64534	0.217014	44.6809	Turning and moving in place	Change in morphology through contact
1991	1000000857_CD20	CD20	391	P2374	Adenoid	60	19.9167	19.9167	0	0	0	20.323	84.8563	4.26055	0.239498	46.057	Long Distance Movement	Change in morphology through movement
1992	1000000860_CD20	CD20	391	P2374	Adenoid	22	7.08905	7.089	0	0	0	7.15818	18.6949	2.63715	0.382895	28.8293	Turning and moving in place	Slight change in morphology
1993	1000000865_CD20	CD20	391	P2374	Adenoid	60	19.9167	19.9167	0	0	0	23.4382	32.7323	1.64345	0.716059	55.8696	Long Distance Movement	Change in morphology through movement
1994	1000000867_CD20	CD20	391	P2374	Adenoid	17	5.40118	5.40115	0	0	0	7.81045	16.3925	3.03498	0.476466	75.3884	Turning and moving in place	Change in morphology through contact
1995	1000000868_CD20	CD20	391	P2374	Adenoid	23	7.42662	7.42657	0	0	0	7.32249	17.8851	2.40825	0.409418	26.6624	Turning and moving in place	Slight change in morphology
1996	1000000869_CD20	CD20	391	P2374	Adenoid	23	7.42662	7.42657	0	0	0	9.77986	29.8021	4.01288	0.32816	34.9736	Turning and moving in place	Change in morphology through movement
1997	1000000881_CD20	CD20	391	P2374	Adenoid	52	17.2162	17.2162	0	0	0	14.3529	88.3428	5.13138	0.162469	39.6219	Turning and moving in place	Change in morphology through movement
1998	1000000882_CD20	CD20	391	P2374	Adenoid	60	19.9167	19.9167	0	0	0	26.2501	67.6879	3.39854	0.387811	41.1181	Long Distance Movement	Change in morphology through movement
[truncated: 23,005 more rows]
