# Supplementary material for: Behavioral investigation of reactive and neoplastic lymphocytes in human lymph nodes in 4D
Source: PLoS One. 2025 Sep 4;20(9):e0331439. doi: 10.1371/journal.pone.0331439 (PMC12410774; doi:10.1371/journal.pone.0331439)
Supplement: S2 Table — The left column (“Our Work”) presents the mean velocities for reactive T and B cells calculated in our study. The values reported by Wagner et al. and Hartmann et al. represent subsets of the current dataset. All remaining columns refer to independent studies from the literature. It is important to note that these values pertain to different species (e.g., mouse, human), immunological subsets (e.g., follicular helper T cells vs. general T cells), diagnoses (e.g., reactive, neoplastic), tissue types (e.g., lymph node, adenoid), and anatomical regions (e.g., follicular vs. non-localized). As such, direct comparisons are limited. Nevertheless, we present these values as reference points, acknowledging that fully comparable independent studies are not available [10–12,24,29]. (XLSX) [file pone.0331439.s002.xlsx]

## Sheet: Tabelle1
	Our Work	Wagner et al.	Hartmann et al.	Miller et al.	Schwickert et al.	Allen et al.	Fricke et al.
T-cell	4.91 µm/min	2.55 µm/min	8,31 µm/min	10-12 µm/min	/	/	5,81 µm/min
B-cell	3.62 µm/min	2.00 µm/min	5,74 µm/min	6 µm/min	6,6-7,7 µm/min	6-7 µm/min	/
